# Supplementary material for: The Gastrointestinal Tract Is Pinpointed as a Reservoir of Candida albicans, Candida parapsilosis, and Candida tropicalis Genotypes Found in Blood and Intra-Abdominal Samples
Source: J Fungi (Basel). 2023 Jul 6;9(7):732. doi: 10.3390/jof9070732 (PMC10381600; doi:10.3390/jof9070732)
Supplement: Supplementary file 1 [file jof-09-00732-s001.zip › Table S1.xlsx]

## Sheet: Table S1
Species	Patient code	Identical genotypes	Genotype	Department	Date	Source	Year	Sex	Age	Antibiotic use	Catheter use	Total parenteral nutrition	Previous Candida colonisation	Use of corticosteroids	Prior surgery	CMV infection	ICU	Hemodyalisis	Chemotherapy	Prior antifungal use	Clinical form	Outcome	ENF. BASE
Candida albicans	P01	YES	CA-1369	Digestive Medicine	2021-04-28 15:57:00	Intra-abdominal abscess	2021	Male	51	Yes	Yes	Yes	Yes	Yes	No	No	No	No	No	No	Intra-abdominal candidiasis and candidemia	Poor	FIEBRE SECUNDARIA A ABSCESO EN FLANCO DERECHO CON FISTULA ENTEROCUTÁNEA EN SU INTERIOR
			CA-1645	Digestive Medicine	2021-05-08	Blood
			CA-1369	ICU	2021-06-10 09:08:00	Rectal swab
			CA-1645	ICU	2021-06-17 08:56:00	Rectal swab
	P02	YES	CA-0310	Postsurgical ICU	2019-02-27 10:37:00	Rectal swab	2019	Male	74	Yes	Yes	Yes	No	No	Yes	No	No	No	No	No	Candidemia (primary)	Poor	Cáncer colon (fascitis necrotizante extensa con enfisema subcutáneo)
			CA-0310	Surgical ward	2019-02-28 10:51:00	Intra-abdominal abscess
			CA-0310	Medical ward	2019-06-07	Blood
	P03	YES	CA-1079	Medical ward	2019-04-22	Blood	2019	Male	75	Yes	Yes	Yes	Yes	Yes	No	No	Yes	No	No	No	Candidemia (catheter-related)	Favourable	VHC, EPOC. Ingreso UVI por politraumatismo
			CA-1079	Surgical ward	2019-04-25 10:41:00	Rectal swab
	P04	YES	CA-0458	Postsurgical ICU	2020-05-28 09:14:00	Rectal swab	2020	Female	72	Yes	Yes	Yes	Yes	Yes	No	No	Yes	No	No	No	Candidemia (catheter-related)	Poor	COVID-19 grave (otras comorbilidades: carcinoma broncogénico, fibrilación auricular, perforación intestinal 2019 intervenida, desnutrición)
			CA-0458	Other	2020-06-13	Blood
	P05	YES	CA-1919	Medical ward	2021-08-27 11:54:00	Rectal swab	2021	Male	76	No	No	No	No	No	Yes	No	No	No	No	Azoles and echinocandins	Candidemia (renal source)	Favourable	adenocarcinoma pulmón, quimio, diabetes, litiasis renales, estenosis uretral con intervenciones
			CA-1919	Medical ward	2022-01-05	Blood	2022
	P06	YES	CA-2126	Surgical ward	2020-11-24 08:33:00	Rectal swab	2020	Female	64	Yes	Yes	Yes	No	No	No	No	Yes	No	No	Echinocandins	Candidemia (catheter-related)	Favourable	miastenia gravis, diverticulitis perforada en 2021 con necesidad de sigmoidectomía abierta + anastomosis colo-rectal con múltiples complicaciones postquirúrgicas, entre ellas fístula enterocutánea
			CA-2126	Surgical ward	2020-12-15 08:43:00	Rectal swab	2020
			CA-2126	Surgical ward	2021-02-22 11:30:00	Rectal swab	2021
			CA-2126	Surgical ward	2021-04-08 10:47:00	Rectal swab	2021
			CA-2223	Postsurgical ICU	2021-04-14 13:25:00	Rectal swab	2021
			CA-2225	Medical ward	2021-10-26 09:01:00	Rectal swab	2021
			CA-2126	Medical ward	2022-02-01 08:55:00	Rectal swab	2022
			CA-2126	Medical ward	2022-05-31 08:53:00	Rectal swab	2022
			CA-2126	Surgical ward	2022-08-28	Blood	2022
	P07	YES	CA-1083	Postsurgical ICU	2019-01-16	Blood	2019	Male	45	Yes	Yes	Yes	Yes	No	No	Yes	Yes	Yes	No	No	Candidemia (catheter-related) and endocarditis on prosthetic valve	Favourable	Ingreso muy prolongado (diciembre 2018 a julio 2019) post-operatorio de sustitución valvular mitral + aórtica + anuloplastia tricúspide + reconstrucción de continuidad mitroaórtica por endocarditis abscesificada por S. mitis.
			CA-1083	Other	2019-05-14 13:01:00	Rectal swab
	P08	YES	CA-0941	Postsurgical ICU	2020-04-23	Blood	2020	Male	65	No	Yes	Yes	Yes	Yes	No	Yes	Yes	No	No	No	Candidemia (catheter-related)	Poor	COVID-19 grave (sin antecedentes interés)
			CA-0941	Postsurgical ICU	2020-04-27 10:52:00	Rectal swab
	P09	NO	CA-0034	ICU	2020-03-16 09:29:00	Rectal swab	2020	Male	58	Yes	Yes	Yes	No	Yes	No	No	Yes	No	No	No	Candidemia (catheter-related)	Poor	COVID-19 grave
			CA-1253	ICU	2020-03-30	Blood
	P10	YES	CA-1646	Other	2021-04-08 09:17:00	Rectal swab	2021	Male	69	Yes	Yes	Yes	Yes	No	No	Yes	Yes	No	No	Azoles	Candidemia (catheter-related)	Favourable	COVID-19 grave (EPOC, obesidad)
			CA-1646	ICU	2021-06-30	Blood
	P11	YES	CA-1240	Medical ward	2019-10-05	Blood	2019	Male	55	Yes	Yes	Yes	No	Yes	Yes	No	Yes	Yes	No	Azoles and echinocandins	Candidemia (catheter-related) and persistent	Favourable	Hepatopatía, pancreatitis necrotizante ingresos en UVI previos
			CA-1240	Other	2019-11-07 12:47:00	Rectal swab
	P12	YES	CA-1263	Postsurgical ICU	2020-04-15	Blood	2020	Male	76	Yes	Yes	Yes	Yes	Yes	No	No	Yes	No	No	No	Candidemia (catheter-related)	Favourable	COVID-19 grave
			CA-1263	ICU	2020-06-02 12:22:00	Rectal swab
			CA-1263	Other	2020-07-23 12:43:00	Rectal swab
	P13	YES	CA-1674	Medical ward	2020-10-30 08:52:00	Rectal swab	2020	Male	63	Yes	No	No	No	No	Yes	No	No	No	No	No	Non-significant isolation	Favourable	Adenocarcinoma de sigma estadio IV	Sigmoidectomia laparascópica (12/03/2021)
			CA-1674	Medical ward	2021-12-08	Bile fluid	2021
	P14	YES*	CA-0048	Surgical ward	2021-06-30	Intra-abdominal abscess	2021	Male	63	Yes	Yes	Yes	No	No	Yes	No	No	No	Yes	Azoles	Intra-abdominal candidiasis	Favourable	Neoplasia colon
			CA-2187	Other	2021-08-23 09:29:00	Rectal swab
	P15	YES*	CA-1944	Digestive Medicine	2021-10-12	Intra-abdominal abscess	2021	Male	74	Yes	No	No	No	No	No	No	No	No	No	No	Intra-abdominal candidiasis	Favourable	No	pancreatitis necrotizante	Qx despues de la cándida
			CA-2112	Digestive Medicine	2021-10-27 08:40:00	Rectal swab	2021
			CA-2249	Other	2022-02-21 10:29:00	Rectal swab	2022
	P16	YES	CA-0343	Medical ward	2020-04-01 12:31:00	Intra-abdominal abscess	2020	Male	83	Yes	No	No	No	No	Yes	No	No	No	No	Azoles	Intra-abdominal candidiasis	Favourable	No	Qx urológica
			CA-0343	Medical ward	2020-10-16 08:38:00	Rectal swab	2020
			CA-0343	Other	2020-10-23 09:26:00	Rectal swab	2020
			CA-0343	Medical ward	2022-05-31 08:58:00	Rectal swab	2022
	P17	YES	CA-1666	Postsurgical ICU	2020-11-06 08:39:00	Rectal swab	2020	Female	68	Yes	No	Yes	No	No	Yes	No	No	No	No	No	Intra-abdominal candidiasis	Poor	Adenocarcinoma endometrial + carcinomatosis peritoneal
			CA-1666	Surgical ward	2020-11-17 12:40:00	Rectal swab
			CA-1666	Surgical ward	2020-12-03 16:19:00	Intra-abdominal abscess
	P18	YES*	CA-0261	Postsurgical ICU	2021-02-09 10:01:00	Peritoneal fluid	2021	Male	77	Yes	Yes	Yes	No	No	Yes	No	Yes	No	No	No	Intra-abdominal candidiasis or urinary source	Favourable	Obstrucción intestinal post-operatorio
			CA-1722	Postsurgical ICU	2021-03-23 12:11:00	Rectal swab
	P19	YES*	CA-1870	Medical ward	2020-09-30 13:25:00	Intra-abdominal abscess	2020	Female	86	Yes	Yes	Yes	No	No	No	No	No	No	No	No	Intra-abdominal candidiasis (pelvic abscess)	Poor	Diverticulitis complicada con perforación local y absceso pélvico
			CA-1969	Surgical ward	2020-10-30 08:51:00	Rectal swab
	P20	NO	CA-1897	Digestive Medicine	2019-04-25 09:18:00	Rectal swab	2019	Female	62	Yes	Yes	Yes	No	No	Yes	No	No	No	No	No	Non-significant isolation	Poor	Cirrosis hepática descompensada secundaria a esteatohepatitis no alcochólica	AP: candidiasis esofágica y duodenal tratada con fluconazol (2014)
			CA-1837	Digestive Medicine	2020-05-12 16:26:00	Bile fluid	2020
	P21	NO	CA-0523	Digestive Medicine	2020-07-16 11:57:00	Bile fluid	2020	Male	41	Yes	Yes	No	Yes	Yes	Yes	No	No	No	No	Azoles	Non-significant isolation		SINDROME FEBRIL EN PACIENTE CON THO POR CEP, PORTADOR DE DRENAJE BILIAR
			CA-0057	Digestive Medicine	2022-01-24 11:05:00	Rectal swab	2022																INTERNO EXTERNO
	P22	YES	CA-1548	Postsurgical ICU	2020-08-05 11:09:00	Rectal swab	2020	Female	62	Yes	No	Yes	No	No	Yes	No	No	No	No	Azoles and echinocandins	Non-significant isolation	Poor	Fístula intestinal
			CA-1548	Surgical ward	2020-10-12 08:44:00	Peritoneal fluid
	P23	YES	CA-1846	Digestive Medicine	2021-06-07 14:02:00	Bile fluid	2021	Male	49	No	Yes	Yes	No	No	Yes	No	No	No	No	Echinocandins	Non-significant isolation	Poor	Cloaca Biliar en paciente portador de trasplante con estenosis arterial
			CA-1846	Other	2021-07-12 13:34:00	Rectal swab
	P24	YES	CA-1785	Other	2021-02-09 12:16:00	Rectal swab	2021	Female	61	Yes	Yes	Yes	No	No	No	No	Yes	No	No	No	Intra-abdominal candidiasis (liver abscess)	Poor	Empiema secundario a fistulización pulmonar desde abceso hepático	en tratamiento anterior por abscesos hepáticos por colangiopatía por trombosis, que empeora.
			CA-1785	Other	2021-03-22 18:33:00	Bile fluid
			CA-1785	Digestive Medicine	2021-05-26 09:15:00	Rectal swab
Candida parapsilosis	P25	NO	CP-684	ICU	2022-01-17	Blood	2022	Female	55	Yes	Yes	No	No	Yes	No	No	Yes	No	No	No	Candidemia (catheter-related)	Favourable	Estatus epiléptico recurrente
			CP-685	Other	2022-04-07 09:01:00	Rectal swab
	P26	YES	CP-294	Postsurgical ICU	2022-02-23 08:41:00	Rectal swab	2022	Female	58	Yes	Yes	No	Yes	No	Yes	No	Yes	No	Yes	Echinocandins	Candidemia (catheter-related)	Favourable	Neoplasia esófago
			CP-294	Postsurgical ICU	2022-03-04	Blood
	P27	YES	CP-482	Postsurgical ICU	2020-09-22	Rectal swab	2020	Male	71	Yes	Yes	Yes	Yes	Yes	Yes	No	No	No	No	No	Candidemia (catheter-related)	Favourable	pancreatitis aguda grave necrotizante con colecciones asociadas con sobreinfección
			CP-482	Surgical ward	2020-09-24	Blood
			CP-043	Digestive Medicine	2020-10-16 08:41:00	Rectal swab
			CP-576	Digestive Medicine	2020-11-13 10:52:00	Rectal swab
	P28	NO	CP-640	Surgical ward	2019-09-21 09:36:00	Peritoneal fluid	2019	Female	87	Yes	Yes	Yes	No	No	Yes	No	No	No	No	No	Intra-abdominal candidiasis	Poor	Linfoma intestinal perforado
			CP-568	Surgical ward	2019-09-22 11:08:00	Rectal swab
	P29	YES*	CP-603	Surgical ward	2020-07-23 11:33:00	Intra-abdominal abscess	2020	Male	59	Yes	No	No	Yes	Yes	Yes	No	No	No	No	Azoles	Intra-abdominal candidiasis	Poor	Tromboflebitis séptica extensa en VCI e iliacas, en relación con sepsis de foco abdominal
			CP-580	Surgical ward	2020-08-05 09:25:00	Rectal swab
Candida tropicalis	P30	YES*	CT-301	ICU	2020-12-21 12:23:00	Rectal swab	2020	Male	73	No	Yes	Yes	Yes	Yes	No	Yes	Yes	No	No	No	Candidemia (primary)	Poor	Trasplantado renal
			CT-256	Medical ward	2020-12-29	Blood	2020
			CT-276	Other	2021-02-17 08:27:00	Rectal swab	2021
			CT-377	Other	2021-03-02 10:50:00	Rectal swab	2021
	P31	YES	CT-283	ICU	2021-04-16 10:40:00	Rectal swab	2021	Male	66	Yes	Yes	Yes	Yes	Yes	No	No	Yes	No	No	Azoles	Candidemia (catheter-related)	Favourable	COVID-19 grave
			CT-283	ICU	2021-05-21 10:44:00	Rectal swab
			CT-283	ICU	2021-05-27	Blood
	P32	YES*	CT-340	Postsurgical ICU	2021-11-25 09:19:00	Rectal swab	2021	Male	81	Yes	Yes	Yes	Yes	Yes	No	No	Yes	No	No	No	Candidemia (catheter-related) and eye involvement	Poor	Cardiopatía, implante TAVI (válvula aórtica) con shock cardiogénico en UVI
			CT-350	Postsurgical ICU	2021-12-18	Blood
	P33	YES	CT-044	ICU	2019-04-17 12:49:00	Rectal swab	2019	Male	42	Yes	Yes	Yes	Yes	Yes	No	No	Yes	No	No	Azoles	Candidemia (catheter-related)	Favourable	VIH
			CT-044	ICU	2019-04-26	Blood
	P34	YES*	CT-002	Surgical ward	2020-07-17 08:55:00	Rectal swab	2020	Female	84	Yes	No	Yes	Yes	Yes	Yes	No	No	No	No	No	Non-significant isolation	Poor	Duodenopancreatectomia total
			CT-310	Surgical ward	2020-07-28 10:17:00	Bile fluid
	P35	YES*	CT-312	Digestive Medicine	2019-11-10 09:29:00	Bile fluid	2019	Male	44	Yes	No	No	No	Yes	Yes	No	No	No	No	Echinocandins	Intra-abdominal candidiasis	Favourable	Colangiopatia isquémica multifocal. Bacteriemias a repetición
			CT-279	Digestive Medicine	2020-06-23 10:07:00	Rectal swab	2020
	P36	YES	CT-031	Postsurgical ICU	2021-02-19 16:37:00	Peritoneal fluid	2021	Male	74	Yes	No	No	No	Yes	Yes	No	No	No	No	Azoles	Intra-abdominal candidiasis	Favourable	Recidiva de Liposarcoma Retroperitoneal
			CT-031	Postsurgical ICU	2021-03-03 09:56:00	Rectal swab
	*Clonally related genotypes
	Genotypes were encoded as CA-X (C. albicans), CP-X (C. parapsilosis), and CT-X (C. tropicalis), where X represents the internal code of the genotype in our collection.
