# Supplementary material for: The Gastrointestinal Tract Is Pinpointed as a Reservoir of Candida albicans, Candida parapsilosis, and Candida tropicalis Genotypes Found in Blood and Intra-Abdominal Samples
Source: J Fungi (Basel). 2023 Jul 6;9(7):732. doi: 10.3390/jof9070732 (PMC10381600; doi:10.3390/jof9070732)
Supplement: Supplementary file 1 [file jof-09-00732-s001.zip › Table S2.xlsx]

## Sheet: C. albicans
Genotype code	CAI	CAI	CAIII	CAIII	CAVI	CAVI	CDC3	CDC3	HIS3	HIS3	E3	E3	Type of genotype	Isolate Source
CA-0001	240	266	101	104	280	280	124	124	199	199	138	138	Singleton	Blood
CA-0002	237	240	101	104	280	288	124	124	199	208	130	138	Singleton	Blood
CA-0005	219	219	95	104	243	280	124	124	158	199	130	154	Singleton	Blood
CA-0006	212	231	101	101	276	276	124	124	195	243	130	138	Singleton	Blood
CA-0007	234	252	101	104	276	339	124	124	195	195	130	138	Singleton	Blood
CA-0009	216	216	104	104	269	284	124	124	187	203	138	138	Singleton	Blood
CA-0012	234	298	107	107	251	262	116	124	166	178	125	125	Singleton	Blood
CA-0015	234	269	95	109	299	299	116	124	221	221	125	134	Singleton	Blood
CA-0017	216	231	101	104	239	251	124	124	154	166	129	145	Cluster	Rectal-Blood
CA-0018	216	231	101	104	239	251	120	120	154	166	129	129	Singleton	Blood
CA-0019	216	228	104	104	239	251	124	124	154	166	129	129	Singleton	Blood
CA-0020	216	234	101	104	239	251	124	124	154	166	141	141	Singleton	Blood
CA-0021	216	228	101	104	239	251	120	132	154	166	129	145	Cluster	Rectal-Blood
CA-0024	216	228	101	101	246	251	124	124	162	166	129	145	Singleton	Blood
CA-0026	216	252	95	104	239	239	120	120	154	154	130	130	Singleton	Blood
CA-0031	216	222	92	104	234	262	116	120	149	178	125	134	Singleton	Blood
CA-0032	212	212	104	104	262	362	120	120	178	178	134	134	Singleton	Blood
CA-0033	212	212	92	104	262	302	120	120	178	225	123	134	Singleton	Blood
CA-0034	203	216	92	92	234	273	120	124	149	191	143	148	Cluster	Rectal-Blood
CA-0035	203	216	92	92	234	273	120	124	149	191	143	143	Cluster	Rectal-Blood
CA-0037	216	216	92	92	269	273	116	120	187	191	135	143	Singleton	Rectal
CA-0038	216	216	95	98	239	239	116	120	154	154	132	135	Singleton	Blood
CA-0039	216	219	95	98	239	239	116	120	154	154	132	135	Cluster	Rectal-Blood
CA-0040	222	222	95	98	239	239	116	120	154	154	132	135	Singleton	Rectal
CA-0041	212	219	95	98	239	239	116	120	154	154	132	135	Singleton	Blood
CA-0043	216	219	98	98	239	239	116	120	154	154	132	132	Singleton	Blood
CA-0044	216	219	98	98	239	239	116	120	154	154	132	135	Cluster	Rectal-Blood
CA-0045	200	219	95	98	239	239	116	120	154	154	128	135	Singleton	Blood
CA-0046	222	222	98	101	234	239	116	120	154	154	133	135	Singleton	Blood
CA-0047	206	231	95	95	239	239	116	128	154	154	135	146	Cluster	Rectal-Abdominal-Blood
CA-0048	206	206	95	95	239	239	116	128	154	154	135	146	Cluster	Rectal-Abdominal-Blood
CA-0050	206	228	95	95	239	239	116	128	154	154	146	146	Cluster	Rectal-Blood
CA-0051	206	228	95	95	239	239	116	128	154	154	135	146	Cluster	Rectal-Abdominal-Blood
CA-0052	206	228	95	95	239	246	116	128	154	154	135	146	Singleton	Blood
CA-0053	206	228	95	95	239	246	116	128	154	162	135	146	Singleton	Blood
CA-0054	206	206	95	95	239	239	116	116	154	162	135	146	Singleton	Blood
CA-0056	206	206	95	95	239	239	116	116	154	154	135	146	Cluster	Abdominal-Blood
CA-0057	206	206	95	95	239	239	116	124	154	154	135	146	Cluster	Rectal-Blood
CA-0059	206	228	95	95	239	239	116	116	154	154	135	146	Cluster	Rectal-Abdominal-Blood
CA-0061	228	228	95	95	239	239	116	116	154	154	135	146	Singleton	Blood
CA-0062	206	228	95	95	239	243	116	128	154	158	135	146	Singleton	Blood
CA-0063	206	228	95	95	239	239	116	128	154	154	135	135	Singleton	Blood
CA-0064	206	228	95	95	239	239	116	128	154	154	135	149	Cluster	Rectal-Blood
CA-0066	206	228	95	95	239	239	128	128	154	154	135	135	Cluster	Blood
CA-0069	228	231	95	95	239	239	116	128	154	154	146	146	Singleton	Blood
CA-0070	228	231	95	95	239	239	116	128	154	154	135	146	Cluster	Rectal-Abdominal-Blood
CA-0071	228	228	95	95	239	239	116	128	154	154	135	146	Cluster	Rectal-Blood
CA-0072	228	234	95	95	239	239	116	128	154	154	135	146	Singleton	Blood
CA-0074	206	234	95	95	239	239	116	128	154	154	146	146	Singleton	Blood
CA-0075	206	231	95	95	239	239	116	128	154	154	146	146	Singleton	Blood
CA-0076	212	212	95	95	239	239	116	128	154	154	135	146	Singleton	Blood
CA-0077	212	225	95	95	239	239	116	128	154	154	135	146	Singleton	Blood
CA-0078	212	212	95	95	239	239	116	128	154	154	135	135	Singleton	Blood
CA-0080	206	225	95	95	239	239	116	128	154	154	132	135	Singleton	Blood
CA-0082	203	231	95	95	239	239	116	128	154	154	135	152	Singleton	Blood
CA-0083	231	231	95	95	239	239	116	116	154	154	135	146	Singleton	Blood
CA-0086	231	234	95	95	239	239	116	128	154	154	135	146	Singleton	Abdominal
CA-0090	295	295	95	109	239	291	116	124	154	154	125	138	Singleton	Blood
CA-0091	240	277	95	109	239	239	116	128	154	274	125	134	Singleton	Blood
CA-0092	185	212	92	95	239	239	116	124	154	154	135	138	Singleton	Rectal
CA-0094	234	291	95	95	246	291	116	124	162	212	125	134	Singleton	Blood
CA-0095	185	185	92	95	239	354	116	116	154	154	138	140	Singleton	Blood
CA-0098	185	240	92	95	239	254	116	124	154	154	128	143	Cluster	Abdominal-Blood
CA-0104	237	237	95	104	351	362	116	116	274	285	129	135	Singleton	Blood
CA-0105	203	203	101	101	239	239	116	116	154	170	132	154	Singleton	Blood
CA-0106	203	203	95	101	239	269	116	120	154	187	132	140	Singleton	Blood
CA-0107	203	219	95	101	239	269	116	116	154	187	132	145	Singleton	Blood
CA-0109	203	203	95	101	239	262	116	120	154	178	132	145	Cluster	Blood
CA-0110	203	203	95	101	239	265	116	116	154	183	132	145	Singleton	Blood
CA-0111	203	219	95	101	239	265	116	116	154	183	132	145	Singleton	Blood
CA-0112	203	216	95	101	239	265	116	120	154	183	132	145	Cluster	Rectal-Abdominal-Blood
CA-0113	203	216	95	101	239	265	116	116	154	183	132	145	Cluster	Rectal
CA-0114	203	203	95	101	239	265	116	120	154	183	145	145	Singleton	Blood
CA-0115	203	219	95	101	239	265	116	124	154	183	145	145	Singleton	Blood
CA-0117	203	216	95	101	239	265	116	120	154	183	132	140	Singleton	Blood
CA-0118	203	216	95	101	262	265	116	116	178	183	132	145	Singleton	Blood
CA-0120	203	216	95	101	243	258	116	116	158	175	132	145	Singleton	Blood
CA-0121	200	222	92	95	354	423	120	120	154	154	130	134	Singleton	Blood
CA-0124	222	225	95	95	315	323	116	120	154	154	131	137	Singleton	Blood
CA-0125	209	237	95	104	354	391	116	116	278	317	129	135	Singleton	Blood
CA-0127	212	237	104	104	376	391	116	116	301	317	129	135	Singleton	Blood
CA-0129	237	237	95	104	362	411	116	116	285	340	135	135	Singleton	Blood
CA-0130	237	237	95	104	362	362	116	116	285	285	129	135	Singleton	Blood
CA-0132	212	237	95	104	246	273	116	116	314	314	129	135	Singleton	Blood
CA-0133	212	212	95	104	391	411	116	116	317	340	129	135	Singleton	Blood
CA-0136	212	240	95	104	354	358	116	116	278	282	129	135	Singleton	Blood
CA-0137	212	234	95	104	369	423	116	116	294	351	129	129	Singleton	Blood
CA-0138	240	240	95	104	369	369	116	116	294	310	129	135	Singleton	Blood
CA-0142	212	225	95	95	373	384	116	116	297	310	129	137	Singleton	Blood
CA-0144	219	228	95	104	234	234	124	128	149	149	135	145	Singleton	Blood
CA-0146	231	255	95	104	234	258	124	128	149	175	135	145	Singleton	Blood
CA-0147	228	255	95	104	234	251	124	128	149	166	135	145	Cluster	Rectal-Blood
CA-0150	228	228	95	104	234	251	128	128	149	166	135	145	Singleton	Blood
CA-0151	228	228	95	104	234	251	124	128	149	166	145	145	Singleton	Blood
CA-0156	185	212	92	95	239	415	116	124	154	343	135	138	Singleton	Blood
CA-0157	190	255	95	95	234	246	128	132	149	162	135	141	Singleton	Blood
CA-0159	225	225	95	95	239	239	120	128	154	154	135	146	Singleton	Blood
CA-0162	185	206	95	101	234	234	120	124	149	149	134	135	Cluster	Abdominal-Blood
CA-0163	185	206	95	101	234	335	120	124	149	149	134	135	Singleton	Blood
CA-0165	231	255	92	95	234	246	112	116	149	162	129	135	Cluster	Rectal-Abdominal-Blood
CA-0166	231	255	92	95	234	246	116	116	149	162	129	135	Cluster	Rectal-Blood
CA-0167	231	255	92	92	234	246	112	116	149	162	129	135	Singleton	Blood
CA-0169	231	255	95	95	234	246	112	116	149	162	129	135	Singleton	Rectal
CA-0170	255	255	92	95	234	246	116	116	149	162	129	135	Singleton	Blood
CA-0172	234	255	92	95	234	251	112	116	149	166	129	135	Singleton	Blood
CA-0173	231	255	92	95	234	251	112	116	149	166	129	135	Cluster	Rectal-Blood
CA-0174	228	252	95	95	234	246	112	116	149	162	129	135	Singleton	Blood
CA-0177	231	255	95	104	234	239	116	124	149	154	129	135	Singleton	Blood
CA-0178	185	216	92	95	234	239	112	116	149	154	130	148	Cluster	Rectal-Blood
CA-0179	185	185	92	95	234	239	112	116	149	154	130	148	Singleton	Blood
CA-0180	185	212	92	95	234	234	112	116	149	149	148	148	Singleton	Blood
CA-0182	240	240	95	95	234	234	116	116	149	149	135	135	Singleton	Blood
CA-0185	222	234	95	95	246	246	112	116	162	162	134	135	Singleton	Blood
CA-0186	222	234	95	95	246	246	112	116	162	162	134	134	Singleton	Blood
CA-0187	222	231	95	95	246	246	112	116	162	162	134	135	Cluster	Abdominal-Blood
CA-0188	222	234	95	95	246	246	112	116	162	162	131	131	Singleton	Blood
CA-0189	219	231	95	95	246	246	112	112	162	162	134	135	Singleton	Blood
CA-0190	222	231	95	98	246	251	112	116	162	166	134	135	Singleton	Blood
CA-0191	231	231	95	98	246	251	112	116	162	166	134	135	Singleton	Blood
CA-0192	222	231	95	98	251	254	112	116	166	170	134	135	Singleton	Blood
CA-0193	237	287	95	112	246	246	116	124	162	162	125	134	Singleton	Blood
CA-0194	237	287	95	112	246	315	116	124	162	162	125	134	Singleton	Blood
CA-0195	237	287	95	112	246	311	124	124	162	162	125	134	Singleton	Blood
CA-0197	277	277	95	95	246	246	112	124	162	162	125	134	Singleton	Blood
CA-0201	237	282	109	109	246	246	116	116	162	162	125	134	Singleton	Blood
CA-0202	237	237	109	109	246	265	116	124	162	183	125	134	Singleton	Blood
CA-0203	234	237	95	109	246	284	116	124	162	162	134	134	Singleton	Blood
CA-0204	234	234	95	109	246	284	116	124	162	203	134	146	Singleton	Blood
CA-0207	234	291	95	95	246	284	116	124	162	203	125	134	Singleton	Blood
CA-0208	234	291	95	109	246	284	116	124	162	203	125	134	Singleton	Blood
CA-0209	234	234	95	109	246	284	116	124	162	203	125	134	Cluster	Rectal-Blood
CA-0210	237	291	95	95	246	284	116	124	162	203	125	134	Singleton	Rectal
CA-0211	240	279	95	109	246	284	116	124	162	203	125	125	Singleton	Blood
CA-0213	243	293	95	109	246	284	116	124	162	203	125	134	Singleton	Blood
CA-0216	234	282	95	109	284	284	116	124	203	203	125	134	Cluster	Blood
CA-0217	234	234	95	109	284	284	116	124	203	203	125	134	Singleton	Blood
CA-0218	234	293	95	109	284	284	116	124	203	203	125	134	Singleton	Blood
CA-0219	287	293	95	109	284	284	116	124	203	203	125	134	Singleton	Blood
CA-0222	240	252	95	109	254	284	116	124	170	203	125	134	Singleton	Blood
CA-0224	249	287	109	109	246	276	116	124	162	195	125	134	Singleton	Blood
CA-0225	246	293	95	109	246	315	116	124	162	238	125	134	Singleton	Blood
CA-0226	234	287	95	109	246	315	116	120	162	162	125	134	Singleton	Blood
CA-0227	234	293	95	109	246	246	116	116	162	162	125	134	Cluster	Blood
CA-0228	234	293	95	109	246	246	116	124	162	162	125	134	Singleton	Rectal
CA-0229	234	234	95	109	246	306	116	124	162	162	125	134	Singleton	Blood
CA-0231	234	274	95	109	246	262	116	124	162	178	125	134	Singleton	Blood
CA-0232	234	234	95	109	246	295	116	124	162	217	125	134	Singleton	Blood
CA-0233	234	285	95	109	246	295	116	124	162	217	125	134	Singleton	Blood
CA-0234	234	298	95	109	246	295	116	124	162	217	125	134	Singleton	Blood
CA-0237	231	231	95	109	246	246	116	124	162	162	125	134	Singleton	Blood
CA-0238	243	279	95	109	246	246	116	124	162	162	125	134	Singleton	Blood
CA-0239	237	274	95	109	246	246	116	124	162	162	125	125	Singleton	Blood
CA-0241	285	287	95	109	246	295	116	124	162	162	125	134	Singleton	Blood
CA-0242	287	291	95	109	246	295	116	124	162	162	125	134	Singleton	Blood
CA-0243	287	287	95	109	246	311	116	124	162	162	125	134	Singleton	Blood
CA-0244	287	287	95	109	246	323	116	124	162	162	125	134	Singleton	Blood
CA-0245	240	287	95	109	246	295	116	124	162	217	125	134	Singleton	Blood
CA-0246	234	285	95	109	246	311	116	124	234	234	125	134	Singleton	Blood
CA-0247	234	285	95	109	246	311	116	124	162	162	125	134	Singleton	Blood
CA-0252	240	246	95	109	246	302	116	124	162	225	125	134	Singleton	Blood
CA-0253	240	285	95	109	246	302	116	124	162	225	125	134	Singleton	Blood
CA-0255	237	285	95	109	246	291	116	124	162	162	125	134	Singleton	Blood
CA-0256	285	285	95	109	246	291	116	124	162	212	125	134	Cluster	Rectal-Blood
CA-0258	234	234	95	109	246	291	116	124	162	212	125	134	Cluster	Rectal-Blood
CA-0259	234	285	95	109	246	291	116	124	162	212	125	134	Singleton	Blood
CA-0260	234	293	95	109	246	291	116	124	162	212	125	134	Singleton	Blood
CA-0261	234	234	95	95	246	291	116	124	162	212	125	134	Cluster	Abdominal-Blood
CA-0262	234	285	95	109	246	291	116	120	162	212	125	134	Singleton	Blood
CA-0263	234	291	95	95	246	291	116	124	162	162	125	134	Singleton	Blood
CA-0265	252	291	95	109	246	291	116	116	162	212	125	134	Singleton	Blood
CA-0266	243	295	109	109	246	291	116	124	162	212	125	134	Singleton	Blood
CA-0268	246	246	95	109	246	291	124	124	162	212	125	125	Singleton	Blood
CA-0269	285	285	95	109	246	288	116	124	162	208	125	134	Singleton	Blood
CA-0270	249	285	95	109	246	288	116	124	162	208	125	134	Singleton	Blood
CA-0271	246	285	95	109	246	288	116	124	162	208	125	134	Singleton	Blood
CA-0272	243	285	95	109	246	288	116	124	162	208	125	134	Singleton	Blood
CA-0273	293	293	95	109	246	288	116	124	162	208	125	134	Singleton	Blood
CA-0274	212	301	95	109	246	288	116	124	162	208	125	134	Singleton	Blood
CA-0275	234	234	95	109	246	288	116	124	162	208	134	134	Singleton	Blood
CA-0276	249	291	109	109	246	288	116	124	162	208	125	134	Singleton	Blood
CA-0278	231	234	109	109	246	288	116	124	162	208	125	125	Singleton	Blood
CA-0279	243	285	95	109	246	284	116	124	162	203	125	134	Singleton	Blood
CA-0280	219	243	95	109	246	315	116	124	162	170	125	134	Singleton	Blood
CA-0281	243	243	95	112	246	284	116	124	162	162	125	134	Singleton	Blood
CA-0283	234	285	95	109	246	269	116	124	162	187	134	134	Singleton	Blood
CA-0284	234	295	95	109	246	269	116	124	162	203	128	134	Singleton	Blood
CA-0285	237	240	95	109	246	299	116	124	162	221	125	134	Cluster	Blood
CA-0286	237	287	95	109	246	299	116	124	162	162	125	134	Singleton	Blood
CA-0287	234	291	95	109	246	299	116	124	162	221	125	134	Singleton	Blood
CA-0289	212	212	95	95	246	299	116	124	162	221	125	125	Singleton	Blood
CA-0291	240	246	95	109	246	323	124	124	162	162	125	131	Singleton	Blood
CA-0293	234	313	95	109	251	291	116	124	166	212	125	131	Singleton	Blood
CA-0294	234	287	95	109	291	299	116	124	212	221	125	134	Cluster	Blood
CA-0295	240	263	95	109	291	291	116	124	212	212	125	134	Singleton	Blood
CA-0296	231	263	95	109	299	299	116	124	170	221	125	134	Singleton	Blood
CA-0297	287	291	109	109	246	295	116	128	162	217	125	134	Singleton	Blood
CA-0298	234	261	95	109	295	302	116	124	217	225	125	125	Singleton	Blood
CA-0299	234	291	95	112	269	284	116	124	187	203	125	134	Singleton	Blood
CA-0301	237	271	95	109	284	284	120	124	203	203	125	125	Singleton	Blood
CA-0302	243	279	109	109	254	319	116	124	170	170	125	125	Singleton	Blood
CA-0303	216	231	95	98	246	269	116	124	162	187	130	130	Cluster	Rectal-Abdominal-Blood
CA-0304	216	231	95	98	246	269	116	124	162	187	130	130	Singleton	Blood
CA-0305	216	225	95	98	246	269	116	124	162	187	130	130	Cluster	Blood
CA-0307	216	228	98	98	246	269	116	124	162	187	130	130	Cluster	Rectal-Blood
CA-0308	216	228	95	98	246	269	116	124	162	187	130	130	Cluster	Rectal-Abdominal-Blood
CA-0310	228	228	95	98	246	269	116	124	162	187	130	130	Cluster	Rectal-Abdominal-Blood
CA-0311	225	228	95	98	246	269	116	124	162	187	130	130	Singleton	Abdominal
CA-0312	216	228	95	101	246	269	116	124	162	187	130	130	Singleton	Blood
CA-0313	216	228	95	95	246	269	116	124	162	187	130	130	Cluster	Rectal-Blood
CA-0317	219	219	95	98	246	269	116	116	162	187	130	130	Singleton	Blood
CA-0318	216	216	95	98	246	269	116	128	162	187	130	130	Singleton	Blood
CA-0320	216	228	95	98	269	269	116	124	187	187	122	130	Singleton	Blood
CA-0321	216	216	95	98	269	269	116	124	187	187	130	130	Singleton	Blood
CA-0324	216	225	95	98	246	246	116	124	162	187	130	130	Singleton	Blood
CA-0325	228	228	95	98	234	246	116	124	162	187	125	125	Singleton	Blood
CA-0326	219	228	98	98	246	269	108	124	162	187	130	130	Singleton	Blood
CA-0328	216	216	95	98	246	273	116	124	162	191	130	130	Cluster	Rectal-Blood
CA-0331	216	228	95	98	246	273	116	124	162	191	130	130	Cluster	Rectal-Abdominal-Blood
CA-0332	212	237	95	104	380	423	116	116	305	351	129	135	Singleton	Blood
CA-0333	228	228	95	98	246	273	116	124	162	191	130	130	Cluster	Blood
CA-0334	231	231	95	98	246	273	116	124	162	191	130	130	Singleton	Blood
CA-0335	216	225	98	98	246	273	116	124	162	191	130	130	Singleton	Blood
CA-0336	219	228	95	98	246	273	116	128	162	191	130	130	Singleton	Blood
CA-0337	219	228	98	98	246	273	116	116	162	191	130	130	Singleton	Blood
CA-0339	216	228	95	98	251	273	116	124	166	191	130	130	Singleton	Rectal
CA-0340	219	228	95	98	273	273	116	124	191	191	130	130	Singleton	Blood
CA-0341	216	216	95	98	246	276	116	124	162	195	130	130	Cluster	Rectal-Blood
CA-0342	216	216	95	98	246	276	116	116	162	195	130	130	Singleton	Blood
CA-0343	216	228	95	98	246	276	116	124	162	195	130	130	Cluster	Rectal-Abdominal-Blood
CA-0345	222	222	95	98	246	276	116	124	162	195	130	130	Singleton	Blood
CA-0346	216	228	95	98	246	246	116	124	162	162	130	130	Cluster	Blood
CA-0347	234	287	95	109	246	288	116	124	162	208	125	134	Singleton	Blood
CA-0348	228	228	95	98	246	246	116	124	162	162	130	130	Cluster	Blood
CA-0349	216	228	95	98	246	280	116	124	162	199	130	130	Cluster	Rectal
CA-0351	216	216	95	98	246	262	116	124	162	178	130	130	Singleton	Blood
CA-0352	216	228	95	98	246	262	124	124	162	178	130	130	Singleton	Blood
CA-0353	212	228	95	98	246	262	124	124	162	178	130	130	Singleton	Blood
CA-0354	216	228	95	98	262	262	116	124	178	178	130	130	Singleton	Blood
CA-0355	216	219	95	98	246	276	116	120	162	195	126	130	Cluster	Rectal-Blood
CA-0357	216	231	95	98	246	265	116	124	162	183	130	130	Cluster	Rectal-Blood
CA-0358	216	216	95	98	246	265	116	124	162	183	130	130	Cluster	Rectal-Blood
CA-0359	219	222	95	98	246	265	116	124	162	183	130	130	Singleton	Blood
CA-0360	228	228	98	98	246	265	116	124	162	183	130	130	Cluster	Rectal-Abdominal-Blood
CA-0363	228	228	95	98	265	265	116	124	183	183	130	130	Singleton	Rectal
CA-0364	216	228	95	98	265	265	116	124	183	183	130	130	Cluster	Rectal-Blood
CA-0365	216	228	95	95	265	265	116	124	183	183	130	130	Singleton	Blood
CA-0368	216	228	95	98	265	265	116	128	183	183	130	130	Singleton	Blood
CA-0370	216	216	95	98	265	273	116	128	183	191	130	130	Singleton	Blood
CA-0371	216	228	95	98	251	276	116	124	166	195	130	130	Cluster	Blood
CA-0372	206	216	95	98	251	299	116	124	166	166	130	130	Singleton	Blood
CA-0373	228	255	95	95	291	311	116	116	234	234	134	134	Singleton	Blood
CA-0379	228	252	95	98	362	380	112	120	285	305	129	129	Singleton	Blood
CA-0381	212	237	95	104	380	384	116	116	305	310	129	135	Singleton	Blood
CA-0383	206	206	95	95	239	239	116	128	154	154	146	146	Cluster	Blood
CA-0384	206	228	95	95	239	239	116	124	154	154	135	146	Cluster	Rectal-Blood
CA-0385	206	228	95	95	234	239	116	128	149	154	135	146	Cluster	Rectal-Blood
CA-0386	185	212	92	95	239	365	116	124	154	154	135	138	Cluster	Abdominal-Blood
CA-0388	185	212	92	95	239	354	116	128	154	278	135	135	Singleton	Blood
CA-0389	237	237	95	107	246	291	116	124	162	212	125	134	Singleton	Blood
CA-0390	234	234	95	109	246	299	116	124	162	221	125	134	Cluster	Rectal-Blood
CA-0391	234	285	95	109	246	288	124	124	162	208	125	134	Singleton	Blood
CA-0392	237	285	95	109	288	288	116	124	208	208	125	134	Singleton	Blood
CA-0393	216	234	101	104	239	251	120	124	154	166	129	145	Cluster	Rectal-Blood
CA-0394	200	222	92	95	391	395	120	120	317	322	130	134	Singleton	Blood
CA-0395	200	222	92	92	319	376	120	120	243	301	130	130	Singleton	Blood
CA-0396	206	237	95	95	239	239	128	128	154	154	135	146	Singleton	Blood
CA-0397	206	206	95	95	239	239	132	132	154	154	135	146	Singleton	Blood
CA-0398	222	222	95	95	239	239	128	128	154	154	135	146	Singleton	Blood
CA-0399	203	216	95	95	239	265	116	116	154	183	132	145	Cluster	Rectal-Blood
CA-0400	190	255	95	95	234	251	128	128	149	166	135	135	Singleton	Blood
CA-0401	252	293	109	109	246	284	116	124	162	203	125	134	Singleton	Blood
CA-0402	234	291	95	109	284	299	116	124	203	221	125	134	Singleton	Blood
CA-0403	287	287	95	109	246	306	116	124	162	230	125	134	Singleton	Blood
CA-0404	234	285	95	109	246	291	116	116	162	212	125	134	Singleton	Blood
CA-0405	231	282	95	109	246	299	116	124	162	221	125	134	Singleton	Blood
CA-0406	246	291	95	109	246	288	116	124	162	208	125	134	Cluster	Blood
CA-0407	246	279	95	109	246	288	116	124	162	208	125	125	Singleton	Blood
CA-0408	255	287	95	107	246	288	116	124	162	208	125	125	Singleton	Blood
CA-0409	234	234	95	109	246	280	116	116	162	199	134	134	Singleton	Blood
CA-0410	216	228	95	98	246	273	116	116	162	191	130	130	Singleton	Blood
CA-0411	216	228	98	98	246	273	124	124	162	191	130	130	Singleton	Blood
CA-0412	216	234	95	98	246	273	116	128	162	191	130	130	Singleton	Blood
CA-0413	216	228	95	98	246	262	116	124	162	178	130	130	Singleton	Blood
CA-0414	216	228	95	98	265	265	124	124	183	183	130	130	Singleton	Blood
CA-0415	216	228	98	98	246	265	116	124	162	183	130	130	Singleton	Blood
CA-0416	222	228	98	98	246	265	116	120	162	183	130	130	Singleton	Blood
CA-0417	212	228	95	95	246	265	124	124	162	183	130	130	Singleton	Blood
CA-0418	249	249	101	104	280	280	124	132	199	199	130	130	Singleton	Blood
CA-0419	234	249	104	104	276	280	124	124	195	199	130	148	Singleton	Blood
CA-0420	206	240	98	101	269	276	124	128	187	195	130	138	Singleton	Blood
CA-0421	225	228	101	104	284	288	128	128	203	208	130	138	Singleton	Blood
CA-0423	200	216	92	101	234	234	120	136	149	149	132	133	Singleton	Blood
CA-0424	206	206	95	95	239	239	116	128	154	154	135	135	Singleton	Blood
CA-0425	209	228	95	95	239	239	116	128	154	154	146	146	Singleton	Abdominal-Blood
CA-0426	206	206	95	95	239	239	116	136	154	154	135	135	Singleton	Blood
CA-0429	216	231	101	104	251	251	124	124	166	166	129	129	Singleton	Blood
CA-0433	212	237	104	104	373	407	116	116	297	335	129	135	Singleton	Blood
CA-0434	212	237	95	104	373	391	116	116	297	317	129	135	Singleton	Blood
CA-0440	216	216	95	98	251	269	116	120	166	187	130	130	Singleton	Rectal
CA-0451	234	287	95	109	246	295	116	124	162	217	125	134	Singleton	Blood
CA-0458	234	234	95	109	246	302	116	124	162	225	125	134	Cluster	Rectal-Blood
CA-0506	216	219	95	98	239	239	116	116	154	154	132	135	Singleton	Blood
CA-0523	206	234	95	95	239	239	116	128	154	154	135	146	Singleton	Abdominal
CA-0524	206	206	95	95	239	239	116	128	154	154	135	135	Cluster	Rectal
CA-0582	216	231	101	104	239	251	120	120	154	166	129	145	Cluster	Rectal-Blood
CA-0608	216	219	95	98	239	239	116	120	154	154	132	132	Cluster	Rectal-Blood
CA-0609	203	216	95	101	239	273	116	120	154	191	132	145	Singleton	Blood
CA-0611	243	326	95	109	246	323	116	124	162	247	125	134	Singleton	Blood
CA-0612	287	291	95	109	246	311	116	124	162	234	125	134	Singleton	Blood
CA-0613	249	287	109	109	246	299	116	124	162	221	125	134	Singleton	Blood
CA-0614	234	234	95	109	246	295	116	116	162	217	125	134	Singleton	Blood
CA-0615	216	228	95	95	246	291	124	124	162	212	130	130	Singleton	Blood
CA-0616	212	216	95	98	246	265	116	124	162	183	130	130	Singleton	Blood
CA-0617	185	203	92	92	234	239	120	124	149	154	138	143	Cluster	Abdominal-Blood
CA-0618	234	279	95	109	246	291	116	124	162	212	125	134	Singleton	Blood
CA-0627	206	206	95	95	239	239	116	132	154	154	135	146	Cluster	Rectal
CA-0629	234	234	95	95	239	239	116	128	154	154	135	146	Singleton	Rectal
CA-0632	231	231	95	95	239	239	116	128	154	154	135	146	Cluster	Rectal-Blood
CA-0639	203	219	95	101	239	273	116	116	154	191	132	145	Singleton	Blood
CA-0658	234	279	109	109	246	246	116	116	162	162	134	134	Singleton	Rectal
CA-0662	255	255	92	95	234	246	112	116	149	162	129	135	Singleton	Rectal
CA-0664	231	231	95	95	234	246	112	116	149	162	129	135	Singleton	Rectal
CA-0665	231	258	92	95	234	246	112	116	149	162	129	135	Cluster	Rectal
CA-0673	190	190	92	95	234	246	128	128	149	162	135	141	Singleton	Blood
CA-0678	222	222	95	95	246	246	112	116	162	162	134	135	Cluster	Rectal-Blood
CA-0679	222	231	95	95	246	251	112	116	162	166	134	135	Cluster	Rectal-Blood
CA-0683	234	234	104	104	376	384	116	116	301	310	129	135	Singleton	Blood
CA-0694	216	231	95	98	246	273	116	124	162	191	130	130	Cluster	Rectal
CA-0695	216	234	98	98	246	273	116	124	162	191	130	130	Singleton	Blood
CA-0701	216	216	95	98	265	265	116	124	183	183	130	130	Cluster	Rectal
CA-0719	237	277	109	109	246	327	116	124	162	252	125	134	Singleton	Blood
CA-0725	234	291	95	109	246	299	116	124	162	221	125	125	Singleton	Rectal
CA-0728	234	234	95	109	246	288	116	124	162	208	125	134	Singleton	Rectal
CA-0735	243	285	95	95	246	284	116	124	162	203	125	134	Singleton	Blood
CA-0759	212	216	92	92	243	327	120	120	158	252	123	134	Singleton	Blood
CA-0774	231	255	92	95	234	246	112	112	149	162	129	135	Singleton	Rectal
CA-0800	234	293	95	109	246	284	116	124	162	203	125	134	Singleton	Rectal
CA-0814	216	228	95	98	246	269	124	124	162	187	130	130	Cluster	Rectal-Abdominal
CA-0825	216	231	101	104	239	251	120	124	154	166	129	145	Cluster	Rectal
CA-0836	237	291	95	109	246	284	116	124	162	203	125	134	Cluster	Rectal-Blood
CA-0837	237	246	95	109	246	284	116	124	162	203	125	134	Singleton	Blood
CA-0838	228	228	95	98	246	269	116	124	162	187	130	134	Singleton	Blood
CA-0839	216	234	95	98	258	269	116	124	175	187	130	130	Singleton	Blood
CA-0840	231	249	95	104	234	251	124	128	149	166	135	145	Singleton	Blood
CA-0841	237	237	95	104	234	251	124	128	149	166	135	145	Singleton	Blood
CA-0842	200	200	92	95	234	246	112	116	162	162	129	143	Singleton	Blood
CA-0844	234	246	101	104	269	323	124	124	187	247	130	138	Singleton	Blood
CA-0845	231	231	104	104	273	273	124	124	191	191	130	130	Singleton	Blood
CA-0846	231	231	101	104	273	288	124	124	191	208	130	138	Singleton	Blood
CA-0847	231	231	104	104	239	239	120	132	154	154	129	145	Singleton	Blood
CA-0856	228	228	92	92	234	251	112	116	149	166	129	135	Singleton	Abdominal
CA-0857	255	255	92	92	234	246	112	116	149	162	129	129	Singleton	Abdominal
CA-0860	228	255	95	104	234	239	116	124	149	154	129	135	Singleton	Abdominal
CA-0863	228	255	95	104	234	258	124	128	149	175	135	145	Singleton	Rectal
CA-0873	216	216	95	98	246	269	116	124	162	187	130	130	Cluster	Rectal
CA-0874	216	228	95	98	246	269	116	116	162	187	130	130	Singleton	Rectal
CA-0875	228	228	95	98	251	269	116	124	166	187	130	130	Singleton	Abdominal
CA-0878	228	228	95	98	246	276	116	124	162	195	130	130	Cluster	Rectal
CA-0881	219	219	95	98	246	273	116	124	162	191	130	130	Singleton	Abdominal
CA-0884	216	216	95	98	246	280	116	124	162	199	130	130	Singleton	Abdominal
CA-0887	216	228	95	98	246	265	116	124	162	183	130	130	Cluster	Rectal-Abdominal-Blood
CA-0894	234	277	95	109	246	291	124	124	162	212	125	134	Singleton	Abdominal
CA-0896	243	287	95	109	246	291	116	124	162	212	125	134	Singleton	Blood
CA-0898	237	287	95	109	246	291	116	116	162	212	125	134	Singleton	Abdominal
CA-0903	234	237	95	109	246	299	116	124	162	221	125	134	Cluster	Abdominal-Blood
CA-0919	228	234	109	109	295	295	116	124	217	217	125	134	Singleton	Abdominal
CA-0934	240	240	104	104	273	273	124	124	191	191	142	142	Singleton	Abdominal
CA-0937	231	231	104	104	269	280	124	124	187	199	138	138	Singleton	Abdominal
CA-0938	203	258	98	101	254	262	116	116	169	178	137	138	Singleton	Abdominal
CA-0941	206	222	95	95	239	239	116	128	154	154	135	146	Cluster	Rectal-Blood
CA-0943	219	219	95	98	239	239	116	120	154	154	132	135	Cluster	Rectal-Abdominal
CA-0945	216	228	98	98	246	276	116	124	162	195	130	130	Singleton	Abdominal
CA-0946	277	277	95	109	246	315	116	124	162	238	125	134	Singleton	Blood
CA-0947	200	200	92	95	246	331	116	128	162	255	130	134	Singleton	Abdominal-Blood
CA-0949	271	271	95	109	246	288	116	124	162	208	125	125	Singleton	Abdominal
CA-0954	237	237	95	109	246	302	116	116	162	225	125	134	Singleton	Abdominal
CA-0960	216	228	95	98	254	269	116	124	170	187	130	130	Singleton	Abdominal
CA-0963	216	216	95	95	246	280	116	124	162	199	130	130	Singleton	Abdominal
CA-0967	206	206	95	95	239	239	128	128	154	154	135	146	Cluster	Rectal-Abdominal
CA-0971	190	258	92	95	234	246	128	128	149	162	141	141	Cluster	Rectal-Blood
CA-0975	203	237	104	104	273	288	124	128	191	208	130	138	Singleton	Blood
CA-0976	228	228	95	98	246	265	124	124	162	183	130	130	Singleton	Blood
CA-0977	216	216	95	98	246	269	124	124	162	187	130	130	Singleton	Blood
CA-0981	231	240	104	104	273	276	124	124	191	195	142	142	Singleton	Abdominal
CA-0982	200	203	92	95	246	319	124	128	162	243	130	134	Singleton	Blood
CA-0983	228	231	95	95	239	239	116	124	154	154	135	146	Singleton	Abdominal
CA-0987	216	234	95	98	246	269	116	124	162	187	130	130	Singleton	Abdominal
CA-0988	228	228	95	98	251	269	112	124	166	187	130	130	Singleton	Abdominal
CA-0989	216	216	95	98	246	273	116	124	162	191	126	130	Singleton	Abdominal
CA-0992	231	243	95	109	246	295	116	124	162	217	125	134	Singleton	Abdominal
CA-0999	234	287	95	109	243	327	116	124	158	252	125	134	Singleton	Abdominal
CA-1002	200	246	95	109	373	373	116	120	297	297	135	135	Singleton	Abdominal
CA-1004	206	231	95	95	239	239	116	132	154	154	135	149	Singleton	Rectal
CA-1007	246	279	95	107	246	299	116	124	162	221	125	125	Singleton	Blood
CA-1008	234	301	95	109	251	302	124	124	166	225	125	125	Singleton	Blood
CA-1009	203	216	92	92	273	273	120	124	191	191	143	143	Cluster	Rectal-Abdominal-Blood
CA-1010	185	212	92	92	239	365	116	116	154	289	135	138	Singleton	Blood
CA-1015	228	228	95	104	234	251	124	128	149	166	135	145	Singleton	Rectal
CA-1053	240	271	109	109	246	291	116	124	162	212	125	134	Singleton	Abdominal
CA-1054	234	291	95	104	246	291	124	124	162	212	125	134	Singleton	Abdominal
CA-1058	240	291	95	109	246	284	116	124	162	203	125	134	Singleton	Abdominal
CA-1060	206	228	95	95	239	239	116	116	154	154	135	135	Singleton	Abdominal
CA-1062	203	203	95	101	239	262	116	120	154	178	132	140	Singleton	Abdominal
CA-1063	206	304	95	104	234	376	112	116	149	301	129	141	Singleton	Abdominal
CA-1077	234	282	95	109	246	284	116	124	162	203	125	134	Cluster	Rectal-Blood
CA-1078	243	304	109	109	246	288	124	124	162	208	125	125	Singleton	Blood
CA-1079	234	282	95	109	251	251	116	124	166	166	125	134	Singleton	Rectal-Abdominal-Blood
CA-1080	206	228	95	98	246	269	116	124	162	187	130	130	Singleton	Abdominal-Blood
CA-1081	216	228	95	98	246	276	124	128	162	195	130	130	Singleton	Blood
CA-1082	216	216	95	98	246	273	116	116	162	191	130	130	Singleton	Blood
CA-1083	216	231	95	95	265	265	116	128	183	183	130	130	Singleton	Rectal-Blood
CA-1084	203	219	95	101	239	265	116	116	154	183	137	145	Singleton	Blood
CA-1086	216	216	101	104	262	262	120	132	178	178	129	140	Singleton	Blood
CA-1097	216	228	95	98	246	269	116	128	162	187	130	130	Singleton	Rectal
CA-1102	234	234	95	109	246	291	124	124	162	212	125	134	Singleton	Rectal
CA-1119	237	279	95	112	246	299	116	124	162	221	125	134	Singleton	Abdominal
CA-1123	216	216	98	98	246	246	116	124	162	162	130	130	Singleton	Blood
CA-1124	266	266	95	109	246	291	116	124	162	212	125	134	Singleton	Blood
CA-1125	237	291	95	109	246	302	116	124	162	225	125	134	Singleton	Blood
CA-1126	237	285	109	109	246	299	116	124	162	221	125	134	Singleton	Blood
CA-1127	231	231	95	95	246	246	112	116	162	162	134	135	Singleton	Blood
CA-1128	222	222	95	95	246	407	116	120	162	335	131	137	Singleton	Blood
CA-1136	228	228	101	104	239	251	112	124	154	166	129	145	Singleton	Abdominal
CA-1138	206	231	95	95	239	239	116	128	154	154	135	135	Singleton	Abdominal
CA-1139	206	228	95	95	239	239	116	132	154	154	135	146	Cluster	Rectal
CA-1140	243	285	95	109	251	288	116	124	166	208	125	134	Singleton	Blood
CA-1144	216	216	95	98	246	246	116	116	162	162	130	130	Singleton	Abdominal
CA-1147	216	228	98	98	246	273	116	124	162	191	130	130	Cluster	Rectal
CA-1148	216	228	98	98	246	258	116	124	162	175	130	130	Singleton	Abdominal
CA-1153	293	293	109	109	246	291	124	124	162	212	125	125	Singleton	Abdominal
CA-1154	274	285	95	95	246	299	116	124	162	221	125	134	Singleton	Abdominal
CA-1156	234	287	95	109	246	288	116	124	162	208	125	125	Singleton	Abdominal
CA-1157	237	291	95	109	284	299	116	124	203	221	125	134	Singleton	Abdominal
CA-1159	234	234	109	109	291	295	124	124	212	217	125	134	Singleton	Abdominal
CA-1160	246	261	95	109	251	291	116	124	166	212	125	134	Singleton	Abdominal
CA-1162	231	231	101	104	288	288	124	124	208	208	130	138	Singleton	Abdominal-Blood
CA-1164	206	249	98	101	276	276	124	128	195	195	130	138	Singleton	Abdominal
CA-1196	206	274	95	104	234	234	116	116	149	263	129	141	Singleton	Blood
CA-1202	225	225	95	95	239	239	116	124	154	154	135	146	Singleton	Abdominal
CA-1203	231	231	95	104	234	239	116	124	149	154	129	135	Singleton	Abdominal
CA-1213	269	271	95	95	327	351	116	124	252	274	125	125	Singleton	Abdominal
CA-1215	234	234	95	109	246	315	116	124	162	238	125	134	Singleton	Rectal
CA-1216	237	240	101	104	269	288	124	124	187	208	130	138	Singleton	Abdominal
CA-1224	287	291	109	109	246	284	116	124	162	203	125	134	Singleton	Abdominal
CA-1227	234	293	109	109	246	323	112	124	162	247	125	134	Singleton	Abdominal
CA-1237	237	293	109	109	246	311	116	116	162	234	125	134	Singleton	Abdominal
CA-1239	216	216	95	98	243	276	116	124	158	195	130	130	Singleton	Abdominal
CA-1240	216	216	95	98	258	258	116	124	175	175	130	130	Singleton	Rectal-Blood
CA-1241	228	228	95	98	246	269	124	124	162	187	130	131	Singleton	Abdominal
CA-1246	185	212	92	95	234	239	112	116	149	154	130	148	Cluster	Rectal-Blood
CA-1250	228	231	104	104	291	295	124	124	212	217	130	138	Singleton	Abdominal
CA-1251	219	231	95	98	251	273	116	124	166	191	130	130	Singleton	Blood
CA-1252	234	246	109	109	246	327	116	124	162	252	125	125	Singleton	Blood
CA-1253	203	216	92	92	234	276	120	124	149	195	143	148	Singleton	Blood
CA-1254	216	222	95	109	234	262	116	120	149	178	129	134	Singleton	Blood
CA-1255	216	228	95	98	246	269	116	124	162	187	130	131	Singleton	Blood
CA-1256	279	291	95	109	246	327	116	124	162	252	125	134	Singleton	Blood
CA-1257	234	234	95	109	246	299	116	120	162	221	125	134	Singleton	Abdominal-Blood
CA-1258	228	231	104	104	291	299	124	124	212	221	130	138	Singleton	Blood
CA-1259	203	216	92	92	234	273	120	120	149	191	143	143	Singleton	Blood
CA-1260	234	237	95	95	239	239	116	128	154	154	135	150	Singleton	Blood
CA-1261	234	258	95	109	246	291	116	124	162	212	125	134	Cluster	Rectal-Blood
CA-1262	216	237	95	104	273	362	116	116	191	285	129	129	Singleton	Blood
CA-1263	216	222	92	107	234	262	116	120	149	178	129	134	Singleton	Rectal-Blood
CA-1270	293	293	95	109	246	246	116	124	162	162	125	134	Singleton	Rectal
CA-1280	234	285	95	109	246	299	116	124	162	221	125	134	Singleton	Rectal
CA-1288	231	282	95	109	246	284	116	124	162	203	125	134	Singleton	Rectal
CA-1302	216	222	95	98	239	239	116	120	154	154	132	135	Singleton	Rectal
CA-1314	234	301	95	109	246	315	116	124	162	238	125	134	Singleton	Rectal
CA-1317	231	231	92	95	234	246	112	116	149	162	129	129	Singleton	Rectal
CA-1319	228	255	104	104	234	258	124	128	149	175	135	145	Singleton	Rectal
CA-1331	203	206	95	95	239	239	116	128	154	154	135	146	Singleton	Blood
CA-1332	234	234	95	95	423	427	116	116	351	355	129	135	Singleton	Blood
CA-1333	231	255	95	104	234	254	124	128	149	170	135	135	Singleton	Blood
CA-1334	234	237	109	109	246	291	116	124	162	212	125	134	Singleton	Blood
CA-1335	237	282	109	109	246	288	116	124	162	208	125	125	Singleton	Blood
CA-1336	216	234	92	98	246	269	116	124	162	187	130	130	Singleton	Blood
CA-1337	237	279	95	109	246	246	116	124	162	162	125	125	Singleton	Blood
CA-1338	216	231	95	98	246	276	116	124	162	195	130	130	Singleton	Abdominal
CA-1369	203	203	95	101	239	265	116	120	154	183	132	145	Cluster	Rectal-Abdominal
CA-1396	237	285	95	109	246	299	116	124	162	221	125	134	Singleton	Rectal
CA-1399	234	287	95	107	246	299	116	124	162	221	125	134	Singleton	Rectal
CA-1410	240	240	95	109	246	295	116	124	162	217	125	134	Singleton	Rectal
CA-1436	200	216	92	101	234	234	120	136	149	149	129	132	Singleton	Rectal
CA-1441	216	216	95	98	273	273	116	124	191	191	130	130	Cluster	Rectal
CA-1443	216	228	95	98	246	273	124	124	162	191	130	130	Singleton	Rectal
CA-1532	234	298	95	109	246	291	116	124	162	212	125	134	Singleton	Rectal
CA-1533	234	313	95	109	246	291	116	124	162	212	125	134	Singleton	Rectal
CA-1534	240	287	95	109	246	306	116	124	162	230	125	134	Singleton	Rectal
CA-1535	234	287	95	109	246	299	116	124	162	162	125	134	Singleton	Rectal
CA-1536	219	240	95	109	246	302	116	124	162	225	125	134	Singleton	Rectal
CA-1537	231	287	95	109	246	302	116	124	162	225	125	134	Singleton	Rectal
CA-1538	200	240	95	109	246	302	116	124	162	225	134	134	Singleton	Rectal
CA-1541	237	279	95	109	246	276	116	124	162	195	134	134	Singleton	Rectal
CA-1542	240	261	95	112	246	276	116	124	162	195	125	125	Singleton	Rectal
CA-1544	234	263	95	109	254	299	116	124	170	221	125	134	Singleton	Rectal
CA-1545	287	293	95	109	254	299	116	124	170	221	125	134	Singleton	Rectal
CA-1546	249	249	95	109	246	284	116	124	162	203	125	125	Singleton	Rectal
CA-1547	225	237	95	109	246	284	116	124	162	203	125	125	Singleton	Rectal
CA-1548	228	263	95	109	251	291	116	124	166	212	125	134	Singleton	Rectal-Abdominal
CA-1549	216	228	95	98	269	269	116	124	187	187	130	131	Cluster	Rectal
CA-1550	228	228	92	98	246	273	116	124	162	191	130	130	Singleton	Rectal
CA-1551	222	222	95	109	246	291	116	124	162	212	125	134	Cluster	Rectal
CA-1551	216	228	95	95	251	269	116	124	166	187	130	130	Cluster	Rectal
CA-1552	219	228	95	95	246	280	116	120	162	199	130	130	Singleton	Rectal
CA-1553	200	203	92	95	291	291	116	124	212	212	130	134	Singleton	Rectal
CA-1554	212	243	95	104	343	415	116	116	267	343	129	135	Singleton	Rectal
CA-1555	200	266	92	112	234	376	116	120	149	301	134	135	Singleton	Rectal
CA-1556	255	255	95	104	234	251	124	128	149	166	145	145	Singleton	Rectal
CA-1558	206	216	95	95	239	239	116	128	154	154	135	146	Singleton	Rectal
CA-1559	206	228	95	95	239	288	116	116	154	154	135	146	Singleton	Rectal
CA-1560	206	231	95	95	239	246	116	128	154	162	135	146	Singleton	Rectal
CA-1561	206	222	95	95	239	239	116	128	154	154	135	135	Singleton	Rectal
CA-1563	200	222	95	95	358	388	120	120	282	314	130	134	Singleton	Rectal
CA-1564	222	231	101	104	239	251	120	124	154	166	145	146	Singleton	Rectal
CA-1565	234	243	101	104	269	288	124	124	187	208	130	138	Singleton	Rectal
CA-1566	243	246	92	98	269	280	124	128	187	199	138	138	Singleton	Rectal
CA-1637	219	225	95	104	243	273	124	124	158	191	130	154	Singleton	Blood
CA-1640	234	237	95	109	246	284	116	124	162	203	125	134	Cluster	Rectal-Blood
CA-1641	222	249	101	104	280	280	124	124	199	199	130	138	Cluster	Blood
CA-1642	228	228	95	95	239	239	116	132	154	154	135	146	Singleton	Blood
CA-1643	212	246	95	104	339	451	116	116	263	377	129	135	Singleton	Blood
CA-1644	277	282	95	101	254	284	116	124	170	203	125	134	Singleton	Blood
CA-1645	228	228	98	98	246	276	116	124	162	195	130	130	Singleton	Blood
CA-1646	243	291	95	109	246	315	116	124	162	238	125	134	Singleton	Rectal-Blood
CA-1647	231	285	109	109	246	291	116	124	162	212	134	134	Singleton	Rectal
CA-1648	234	295	95	112	246	291	116	124	162	212	125	134	Singleton	Rectal
CA-1649	234	298	95	95	246	291	124	124	162	212	125	125	Singleton	Rectal
CA-1650	234	291	95	109	246	291	116	124	162	212	125	134	Singleton	Rectal
CA-1651	293	295	95	109	246	291	116	124	162	212	125	134	Singleton	Rectal
CA-1652	249	282	95	109	246	291	120	124	162	212	125	125	Singleton	Rectal
CA-1653	234	295	95	109	246	302	116	124	162	225	125	134	Singleton	Rectal
CA-1654	228	237	95	109	246	295	116	124	162	217	125	125	Singleton	Rectal
CA-1655	231	295	95	95	246	295	116	124	162	217	125	134	Singleton	Rectal
CA-1656	234	277	95	109	246	295	116	124	162	217	125	134	Singleton	Rectal
CA-1657	234	298	95	109	246	295	116	124	162	217	125	125	Singleton	Rectal
CA-1658	285	287	95	109	246	295	116	116	162	217	125	134	Singleton	Rectal
CA-1659	237	287	95	109	246	306	116	124	162	230	125	134	Singleton	Rectal
CA-1660	285	287	95	109	246	299	116	124	162	221	125	134	Singleton	Rectal
CA-1661	231	287	95	109	246	299	116	124	162	221	125	134	Singleton	Rectal
CA-1662	200	307	95	109	246	299	116	124	162	221	125	134	Singleton	Rectal
CA-1663	234	274	95	109	246	299	116	124	162	221	125	134	Singleton	Rectal
CA-1664	285	287	95	109	246	276	116	124	162	195	125	125	Singleton	Rectal
CA-1665	246	279	95	95	246	284	116	124	162	203	125	125	Singleton	Rectal
CA-1666	234	291	95	109	284	284	116	124	203	203	131	134	Singleton	Rectal-Abdominal
CA-1667	287	287	109	109	246	319	116	124	162	243	125	134	Singleton	Rectal
CA-1668	234	269	95	109	246	319	116	124	162	243	125	125	Singleton	Rectal
CA-1670	216	231	95	98	254	273	116	124	170	191	130	130	Singleton	Rectal
CA-1671	216	216	95	98	246	284	116	124	162	203	130	130	Singleton	Rectal
CA-1672	216	228	98	98	251	269	116	124	166	187	130	130	Singleton	Rectal
CA-1673	206	228	95	98	269	273	116	124	187	191	130	130	Singleton	Rectal
CA-1674	228	228	95	98	239	269	116	124	154	187	130	130	Singleton	Rectal-Abdominal
CA-1675	219	228	95	95	246	295	116	116	162	217	130	130	Singleton	Rectal
CA-1676	219	234	95	95	246	246	116	128	162	162	130	130	Singleton	Rectal
CA-1677	222	231	95	95	246	246	112	116	154	162	134	135	Singleton	Rectal
CA-1678	231	258	92	95	234	246	112	116	149	162	131	132	Singleton	Rectal
CA-1679	185	206	95	101	234	280	120	124	149	305	134	135	Singleton	Rectal
CA-1680	212	216	95	104	358	365	116	116	282	289	129	135	Singleton	Rectal
CA-1681	212	237	95	104	327	373	116	116	252	297	129	129	Singleton	Rectal
CA-1682	212	234	95	104	323	373	116	116	247	297	129	135	Singleton	Rectal
CA-1683	212	237	104	104	376	384	116	116	301	310	129	135	Singleton	Rectal
CA-1685	216	216	95	95	239	239	116	116	154	154	132	135	Singleton	Rectal
CA-1686	225	231	95	98	239	239	116	120	154	162	132	135	Singleton	Rectal
CA-1687	206	228	95	95	239	239	116	124	154	162	135	146	Singleton	Rectal
CA-1688	228	228	95	95	339	339	116	128	154	154	135	146	Singleton	Rectal
CA-1689	185	212	89	95	234	239	112	116	149	154	130	148	Singleton	Rectal
CA-1690	222	225	95	95	239	403	116	120	154	331	131	137	Singleton	Rectal
CA-1691	203	255	98	101	258	339	116	116	173	263	137	138	Singleton	Rectal
CA-1692	206	231	98	101	254	369	116	116	169	294	137	138	Singleton	Rectal
CA-1693	203	203	92	92	273	276	120	124	191	195	143	143	Singleton	Rectal
CA-1694	203	203	92	92	234	280	120	124	149	199	143	143	Singleton	Rectal
CA-1695	216	216	92	92	234	273	108	120	149	191	143	143	Singleton	Rectal
CA-1696	216	219	92	104	234	262	116	120	149	178	129	134	Singleton	Rectal
CA-1697	212	216	92	104	273	415	120	120	191	343	123	134	Singleton	Rectal
CA-1698	216	261	95	104	239	239	120	120	154	154	129	130	Singleton	Rectal
CA-1700	225	225	95	104	243	243	124	124	158	158	154	158	Cluster	Rectal
CA-1702	228	228	95	104	243	262	120	124	158	178	130	154	Singleton	Rectal
CA-1703	219	243	104	104	284	302	124	124	203	225	130	134	Singleton	Rectal
CA-1704	206	252	98	98	273	273	124	124	191	191	138	138	Singleton	Rectal
CA-1705	298	307	95	109	246	291	116	124	162	212	125	134	Singleton	Blood
CA-1706	274	274	109	109	251	288	116	124	166	208	125	134	Singleton	Blood
CA-1707	228	249	98	98	362	362	112	120	285	285	129	129	Singleton	Abdominal
CA-1710	237	252	95	109	246	306	116	124	162	230	125	134	Singleton	Abdominal
CA-1712	234	293	109	109	246	306	124	124	162	230	125	134	Singleton	Abdominal
CA-1717	237	285	95	109	246	311	116	124	162	234	125	134	Cluster	Rectal-Abdominal
CA-1722	234	234	95	95	246	291	116	116	162	212	125	134	Singleton	Rectal
CA-1727	234	282	95	109	246	295	116	124	162	217	125	134	Cluster	Rectal
CA-1728	246	307	95	109	246	295	116	124	162	217	125	134	Singleton	Abdominal
CA-1735	234	293	95	112	246	302	116	124	162	225	125	134	Singleton	Abdominal
CA-1744	237	246	101	104	269	339	124	124	187	263	130	138	Singleton	Rectal
CA-1746	234	293	95	109	246	319	116	124	162	243	125	134	Singleton	Abdominal
CA-1749	237	237	95	109	251	306	116	124	166	230	125	125	Singleton	Abdominal
CA-1754	216	228	95	98	269	269	116	124	187	187	130	130	Singleton	Rectal
CA-1755	216	228	98	98	269	269	116	124	187	187	130	130	Singleton	Abdominal
CA-1758	216	228	95	98	246	276	116	120	162	195	130	130	Singleton	Abdominal
CA-1774	228	255	104	104	234	251	128	128	149	166	135	145	Singleton	Abdominal
CA-1783	206	228	95	95	234	234	116	128	149	149	135	146	Singleton	Abdominal
CA-1784	234	237	95	95	239	239	116	128	154	154	135	135	Singleton	Abdominal
CA-1785	203	216	95	101	239	265	116	120	154	183	145	146	Cluster	Rectal-Abdominal
CA-1786	203	203	95	101	239	265	116	120	154	183	132	140	Singleton	Rectal
CA-1788	222	222	104	107	347	347	116	124	270	270	137	139	Singleton	Abdominal
CA-1790	216	231	101	101	239	251	120	124	154	166	145	145	Singleton	Abdominal
CA-1793	203	216	92	92	234	234	120	124	149	149	143	143	Singleton	Abdominal
CA-1798	291	298	95	109	254	295	116	124	170	217	125	134	Singleton	Abdominal
CA-1799	234	240	95	95	239	239	116	128	154	154	135	146	Singleton	Abdominal
CA-1803	228	228	98	98	246	269	116	124	162	187	130	130	Singleton	Abdominal
CA-1810	285	285	95	109	246	291	116	116	162	212	125	134	Singleton	Abdominal
CA-1820	234	234	95	112	269	284	116	124	187	203	125	134	Singleton	Abdominal
CA-1821	293	293	95	109	246	319	116	124	162	243	125	125	Singleton	Blood
CA-1823	237	295	95	109	288	291	116	120	208	212	125	134	Singleton	Abdominal
CA-1825	216	228	95	98	258	288	116	124	175	208	130	130	Singleton	Abdominal
CA-1826	216	228	98	98	265	265	116	124	183	183	130	130	Cluster	Rectal
CA-1830	222	222	95	98	246	269	116	128	162	187	130	130	Singleton	Abdominal
CA-1832	212	228	95	98	246	276	116	124	162	195	130	130	Singleton	Abdominal
CA-1833	216	228	95	98	246	276	116	124	162	195	126	130	Singleton	Rectal
CA-1837	252	269	95	107	319	323	116	124	243	247	134	134	Singleton	Abdominal
CA-1839	231	255	95	95	234	246	112	116	149	162	135	135	Singleton	Abdominal
CA-1841	185	206	95	101	234	384	120	124	149	149	134	135	Singleton	Abdominal
CA-1843	209	209	95	95	239	239	116	128	154	154	146	146	Singleton	Abdominal
CA-1844	185	185	92	92	239	347	116	116	154	270	135	138	Singleton	Abdominal
CA-1846	212	216	92	104	262	302	120	120	178	225	123	134	Singleton	Rectal-Abdominal
CA-1859	285	285	95	95	246	299	116	124	162	221	125	134	Singleton	Blood
CA-1870	240	249	101	104	276	280	124	128	195	199	130	138	Singleton	Abdominal
CA-1873	216	222	92	92	234	269	116	120	149	187	129	134	Singleton	Blood
CA-1875	206	228	95	95	239	239	116	132	154	154	135	135	Singleton	Abdominal
CA-1876	206	246	98	98	273	284	128	128	191	203	130	138	Singleton	Abdominal
CA-1880	216	231	95	109	288	291	116	120	208	212	125	134	Singleton	Rectal
CA-1881	234	234	95	109	254	319	116	124	170	243	125	134	Singleton	Rectal
CA-1882	301	301	95	109	246	288	116	124	162	208	125	134	Singleton	Rectal
CA-1883	234	234	95	109	246	280	116	124	162	199	125	125	Singleton	Rectal
CA-1884	237	269	95	109	246	246	116	124	162	162	125	125	Singleton	Rectal
CA-1885	180	279	95	109	246	291	116	124	162	212	125	134	Singleton	Rectal
CA-1886	234	295	95	109	246	254	116	124	162	170	125	134	Singleton	Rectal
CA-1887	240	263	95	109	246	365	116	124	162	289	125	134	Singleton	Rectal
CA-1888	287	287	95	109	246	306	124	124	162	230	125	134	Singleton	Rectal
CA-1889	237	285	107	109	246	302	116	124	162	225	125	134	Singleton	Rectal
CA-1890	240	271	92	92	246	299	116	124	162	221	125	134	Cluster	Rectal
CA-1891	234	234	95	109	246	323	116	116	162	247	125	134	Singleton	Rectal
CA-1892	219	228	95	95	246	276	116	124	162	195	130	130	Singleton	Rectal
CA-1893	216	216	95	95	246	276	116	124	162	195	130	130	Singleton	Rectal
CA-1894	228	228	95	98	273	276	116	124	191	195	130	130	Singleton	Rectal
CA-1895	216	231	95	98	243	269	116	124	158	187	130	131	Singleton	Rectal
CA-1896	231	231	95	98	254	280	116	124	170	199	130	130	Singleton	Rectal
CA-1897	243	269	95	107	315	319	116	124	238	243	134	134	Singleton	Rectal
CA-1898	234	234	95	101	273	284	112	124	191	203	134	134	Singleton	Rectal
CA-1899	203	203	92	95	234	246	112	116	149	162	129	135	Singleton	Rectal
CA-1900	231	266	92	95	234	234	112	116	149	149	129	135	Singleton	Rectal
CA-1901	237	252	95	104	234	234	124	128	149	149	135	149	Singleton	Rectal
CA-1902	200	277	95	109	234	403	120	120	149	331	134	135	Singleton	Rectal
CA-1903	206	206	95	95	239	239	116	128	154	154	131	146	Singleton	Rectal
CA-1904	206	228	95	95	239	239	116	128	154	162	135	135	Singleton	Rectal
CA-1905	206	206	95	95	239	243	116	128	154	158	135	146	Singleton	Rectal
CA-1906	206	228	95	95	239	239	116	116	154	154	146	150	Singleton	Rectal
CA-1907	240	293	95	109	239	299	116	124	154	221	125	134	Singleton	Rectal
CA-1908	203	216	95	101	239	269	116	120	154	187	132	145	Singleton	Rectal
CA-1909	216	216	95	109	246	284	124	124	162	203	125	134	Singleton	Abdominal
CA-1910	219	231	101	104	239	251	124	124	154	166	129	145	Singleton	Rectal
CA-1911	216	255	95	95	239	239	120	120	154	154	129	130	Singleton	Rectal
CA-1912	216	255	95	104	239	239	116	120	154	154	129	130	Singleton	Rectal
CA-1913	219	219	95	104	243	243	124	124	158	158	130	154	Singleton	Rectal
CA-1914	231	234	95	109	246	343	116	124	162	267	125	125	Singleton	Abdominal
CA-1917	216	216	95	98	251	251	116	124	166	166	130	134	Singleton	Blood
CA-1918	274	282	109	109	246	302	116	124	162	225	125	134	Singleton	Blood
CA-1919	216	231	104	104	239	251	120	124	154	166	129	129	Singleton	Rectal-Blood
CA-1921	234	274	95	95	246	284	116	124	162	203	125	134	Singleton	Abdominal
CA-1933	234	293	95	109	246	288	116	124	162	208	134	134	Singleton	Abdominal
CA-1934	237	237	95	109	246	288	116	120	162	208	125	125	Singleton	Abdominal
CA-1944	271	298	95	109	246	299	116	124	162	221	125	134	Singleton	Abdominal
CA-1961	216	219	95	95	239	239	116	124	154	154	132	135	Singleton	Abdominal
CA-1969	240	240	101	104	276	280	124	128	195	199	130	138	Singleton	Rectal
CA-1975	237	249	95	98	365	384	112	120	289	310	129	129	Singleton	Abdominal
CA-1981	185	203	92	92	234	239	124	124	149	154	138	143	Singleton	Abdominal
CA-2002	237	246	101	104	269	315	124	124	187	238	130	138	Singleton	Abdominal
CA-2011	209	222	95	95	239	246	116	128	154	154	135	135	Singleton	Rectal
CA-2012	228	228	95	109	239	246	116	128	154	154	135	146	Singleton	Rectal
CA-2013	212	212	92	95	234	239	112	116	149	154	130	148	Singleton	Rectal
CA-2014	203	216	95	101	239	273	116	116	154	191	132	145	Singleton	Rectal
CA-2015	228	234	95	95	234	246	112	112	149	162	129	135	Singleton	Rectal
CA-2016	206	279	95	104	234	234	112	116	149	285	129	141	Singleton	Rectal
CA-2017	197	200	95	95	262	265	116	120	178	183	129	135	Singleton	Rectal
CA-2018	216	237	95	104	339	373	116	116	263	297	129	135	Singleton	Rectal
CA-2019	237	237	95	104	373	400	116	116	297	327	129	135	Singleton	Rectal
CA-2020	237	237	95	104	369	376	116	116	294	301	129	135	Singleton	Rectal
CA-2021	212	237	95	98	284	331	116	116	203	255	135	137	Singleton	Rectal
CA-2022	234	293	95	109	246	295	116	116	162	217	125	134	Singleton	Rectal
CA-2023	237	285	95	95	246	311	116	124	162	234	125	134	Singleton	Rectal
CA-2024	234	287	95	95	246	269	116	124	162	187	125	134	Singleton	Rectal
CA-2025	271	274	109	109	246	306	116	124	162	230	125	134	Singleton	Rectal
CA-2026	237	291	95	109	246	323	116	124	162	247	125	134	Singleton	Rectal
CA-2027	234	282	95	109	291	291	116	124	212	212	125	134	Singleton	Rectal
CA-2028	237	237	109	109	246	291	116	124	162	212	125	134	Singleton	Rectal
CA-2029	240	277	95	109	246	284	116	124	162	203	125	134	Singleton	Rectal
CA-2030	249	287	95	109	246	284	116	124	162	203	125	125	Singleton	Rectal
CA-2031	234	295	95	109	246	284	116	124	162	203	128	134	Singleton	Rectal
CA-2032	222	246	95	95	254	288	116	116	170	208	125	125	Singleton	Rectal
CA-2033	271	304	95	109	291	295	116	124	212	217	125	134	Singleton	Rectal
CA-2034	240	285	95	109	251	302	116	124	166	225	125	125	Singleton	Rectal
CA-2035	295	301	95	109	288	288	116	128	208	208	125	134	Singleton	Rectal
CA-2036	216	228	95	98	251	273	124	124	166	191	130	130	Singleton	Rectal
CA-2037	216	216	95	98	246	269	116	124	162	187	130	143	Singleton	Rectal
CA-2038	216	216	98	98	246	269	116	124	162	187	130	130	Cluster	Rectal
CA-2039	231	231	95	98	246	276	116	124	162	195	130	130	Singleton	Rectal
CA-2040	200	203	92	95	246	323	116	116	162	247	130	134	Singleton	Rectal
CA-2041	203	216	92	92	246	273	120	124	191	191	143	143	Singleton	Rectal
CA-2042	222	249	101	104	269	288	124	124	187	208	130	138	Singleton	Rectal
CA-2043	231	231	101	104	276	284	124	124	195	203	130	130	Singleton	Rectal
CA-2044	206	206	98	101	269	276	124	128	187	195	130	138	Singleton	Rectal
CA-2045	203	203	101	101	280	280	124	124	199	199	130	138	Singleton	Rectal
CA-2046	203	203	95	101	239	239	116	120	154	154	132	145	Singleton	Rectal
CA-2047	212	237	95	104	365	365	116	116	289	289	129	135	Singleton	Rectal
CA-2048	231	258	109	109	291	299	116	124	212	221	125	134	Singleton	Rectal
CA-2049	234	240	95	109	295	295	116	124	217	217	125	134	Singleton	Rectal
CA-2050	197	209	95	95	239	239	116	128	154	154	135	146	Singleton	Rectal
CA-2051	228	231	95	95	239	239	116	116	154	162	135	146	Singleton	Rectal
CA-2052	234	237	95	95	239	239	116	128	154	154	135	146	Singleton	Rectal
CA-2053	219	219	95	95	239	239	116	116	154	162	135	146	Singleton	Rectal
CA-2054	185	212	92	95	234	239	112	116	149	149	152	152	Singleton	Rectal
CA-2055	185	212	92	95	239	369	116	124	154	294	135	138	Singleton	Rectal
CA-2056	185	237	92	95	239	254	116	124	154	154	128	143	Singleton	Rectal
CA-2057	240	240	92	95	239	254	116	124	154	154	128	143	Singleton	Rectal
CA-2058	203	216	95	95	239	269	116	116	154	187	132	145	Singleton	Rectal
CA-2059	203	203	95	101	239	239	116	120	154	154	145	145	Singleton	Rectal
CA-2060	258	258	95	95	234	251	128	128	149	166	135	135	Singleton	Rectal
CA-2061	185	206	95	101	234	362	120	124	149	285	135	135	Singleton	Rectal
CA-2062	231	231	104	104	262	415	116	124	178	343	132	135	Singleton	Rectal
CA-2063	212	237	104	104	376	415	116	116	301	343	129	135	Singleton	Rectal
CA-2064	216	234	101	104	239	251	120	120	154	162	145	148	Singleton	Rectal
CA-2065	216	249	95	104	239	239	120	120	154	154	129	130	Singleton	Rectal
CA-2066	216	258	95	104	239	239	120	120	154	154	129	138	Singleton	Rectal
CA-2067	287	287	95	109	246	280	116	124	162	199	125	134	Singleton	Rectal
CA-2068	249	282	95	109	246	291	116	124	162	212	125	125	Singleton	Rectal
CA-2069	258	287	95	109	246	291	116	124	162	212	125	125	Singleton	Rectal
CA-2070	287	287	95	109	246	291	116	124	162	212	125	134	Singleton	Rectal
CA-2071	212	212	95	109	246	291	116	124	162	212	125	134	Singleton	Rectal
CA-2072	225	269	95	109	246	291	116	124	162	212	125	134	Singleton	Rectal
CA-2073	298	319	95	107	246	291	116	124	162	212	125	134	Singleton	Rectal
CA-2074	291	293	95	95	246	291	124	124	162	212	125	134	Singleton	Rectal
CA-2075	291	291	95	109	246	315	116	124	162	238	125	125	Singleton	Rectal
CA-2076	287	287	95	109	246	262	116	124	162	178	125	134	Singleton	Rectal
CA-2077	234	243	95	109	254	295	116	124	170	217	125	134	Singleton	Rectal
CA-2078	237	237	95	109	246	311	116	116	162	234	125	134	Singleton	Rectal
CA-2079	234	313	95	109	246	299	116	124	162	221	125	134	Cluster	Rectal
CA-2080	295	298	95	109	246	288	116	124	162	208	125	125	Singleton	Rectal
CA-2081	234	234	95	109	246	288	116	116	162	208	125	125	Singleton	Rectal
CA-2082	237	287	109	109	246	288	116	124	162	208	125	134	Singleton	Rectal
CA-2083	237	279	95	109	246	288	116	124	162	208	125	134	Singleton	Rectal
CA-2084	293	293	95	109	284	288	116	124	203	208	125	134	Singleton	Rectal
CA-2085	237	237	109	109	246	284	116	124	162	203	125	134	Singleton	Rectal
CA-2086	293	293	95	109	251	284	116	124	166	203	125	134	Singleton	Rectal
CA-2087	240	293	95	109	246	265	116	124	162	183	125	134	Singleton	Rectal
CA-2088	228	234	95	95	246	327	116	124	162	252	125	134	Singleton	Rectal
CA-2089	234	234	95	107	258	291	116	124	175	212	125	134	Singleton	Rectal
CA-2090	243	243	95	109	251	299	124	124	166	221	125	125	Singleton	Rectal
CA-2091	225	287	95	112	251	299	116	124	166	221	125	125	Singleton	Rectal
CA-2093	216	222	95	98	269	269	116	124	187	187	130	130	Singleton	Rectal
CA-2094	219	228	98	98	246	269	116	124	162	187	130	130	Singleton	Rectal
CA-2095	219	231	98	98	246	269	116	116	162	187	130	130	Singleton	Rectal
CA-2096	216	216	95	98	251	269	116	124	166	187	130	130	Singleton	Rectal
CA-2097	219	228	95	98	246	276	116	124	162	195	130	130	Singleton	Rectal
CA-2098	216	228	95	98	246	254	116	124	162	170	130	130	Singleton	Rectal
CA-2099	228	228	98	98	246	280	116	124	162	199	130	130	Singleton	Rectal
CA-2100	216	219	95	98	246	273	116	124	162	191	130	130	Singleton	Rectal
CA-2101	203	228	95	95	246	265	116	124	162	183	130	130	Singleton	Rectal
CA-2102	216	228	98	98	262	269	116	124	178	187	130	130	Singleton	Rectal
CA-2103	200	231	92	92	288	291	116	124	208	212	139	139	Singleton	Rectal
CA-2104	200	216	92	104	239	239	120	124	154	154	134	138	Singleton	Rectal
CA-2105	240	246	101	104	269	295	124	124	187	217	130	130	Singleton	Rectal
CA-2106	240	246	101	104	269	319	120	120	187	243	130	138	Singleton	Rectal
CA-2107	240	291	109	109	246	311	116	124	162	234	125	134	Singleton	Rectal
CA-2108	240	246	101	104	265	323	124	124	183	247	130	138	Singleton	Rectal
CA-2109	228	228	95	98	246	269	124	124	162	187	130	130	Singleton	Rectal
CA-2110	252	287	95	109	251	288	116	124	166	208	125	134	Singleton	Rectal
CA-2111	212	216	95	98	246	269	116	116	162	187	130	130	Singleton	Rectal
CA-2112	295	298	95	109	246	299	116	124	162	221	125	134	Singleton	Rectal
CA-2113	234	285	95	109	246	306	116	124	162	230	125	134	Singleton	Rectal
CA-2114	212	249	95	104	373	380	116	116	297	305	129	135	Singleton	Rectal
CA-2115	212	240	95	104	391	419	116	116	317	347	129	135	Singleton	Rectal
CA-2116	190	258	92	95	234	246	128	128	149	162	135	137	Singleton	Rectal
CA-2117	228	258	95	104	234	234	124	128	149	149	135	145	Singleton	Rectal
CA-2118	234	234	95	115	246	288	116	124	162	208	125	134	Singleton	Rectal
CA-2119	228	228	95	98	246	273	116	116	162	191	130	130	Singleton	Rectal
CA-2120	222	231	101	104	239	251	120	124	154	166	129	145	Singleton	Rectal
CA-2121	216	216	92	92	234	276	120	124	149	195	143	143	Singleton	Blood
CA-2122	237	266	95	109	246	315	116	128	162	238	125	134	Singleton	Blood
CA-2123	237	285	109	109	246	288	116	124	162	208	125	134	Singleton	Blood
CA-2124	240	293	95	109	246	284	116	124	162	203	125	134	Singleton	Blood
CA-2125	200	222	92	95	365	365	120	120	289	289	130	134	Singleton	Blood
CA-2126	282	285	95	109	246	284	116	124	162	203	125	134	Singleton	Rectal-Blood
CA-2127	285	291	95	109	251	295	116	124	166	217	125	125	Singleton	Rectal
CA-2128	279	279	95	109	246	284	116	124	162	203	125	125	Singleton	Rectal
CA-2129	237	295	95	109	246	284	116	124	162	203	125	134	Singleton	Rectal
CA-2130	231	234	95	109	246	284	116	120	162	203	125	134	Singleton	Rectal
CA-2131	234	287	95	109	284	288	116	124	203	208	125	134	Singleton	Rectal
CA-2132	234	258	95	109	246	299	116	124	162	221	125	134	Singleton	Rectal
CA-2133	243	326	109	109	246	315	116	124	162	238	125	134	Singleton	Rectal
CA-2134	282	282	95	109	246	246	116	124	162	162	125	134	Singleton	Rectal
CA-2135	291	291	95	109	246	295	116	120	162	217	125	134	Singleton	Rectal
CA-2136	274	274	95	109	246	295	116	124	162	217	125	134	Singleton	Rectal
CA-2137	249	252	95	109	246	295	124	124	162	217	125	134	Singleton	Rectal
CA-2138	255	279	95	109	246	295	116	124	162	217	125	125	Singleton	Rectal
CA-2139	237	266	95	95	246	295	116	124	162	217	125	134	Singleton	Rectal
CA-2140	234	237	95	109	246	295	124	124	162	217	123	125	Singleton	Rectal
CA-2141	234	234	95	112	246	311	116	124	162	234	125	134	Singleton	Rectal
CA-2142	231	274	95	109	246	280	116	120	162	199	125	134	Singleton	Rectal
CA-2143	234	287	95	109	246	302	116	124	162	225	125	134	Singleton	Rectal
CA-2144	234	291	95	109	254	291	124	124	170	212	125	134	Singleton	Rectal
CA-2145	231	295	95	109	246	291	116	116	162	212	125	134	Singleton	Rectal
CA-2146	252	298	95	109	246	291	116	124	162	212	125	134	Singleton	Rectal
CA-2147	231	295	95	109	246	288	116	124	162	208	125	134	Singleton	Rectal
CA-2148	261	287	95	109	246	288	116	124	162	208	125	134	Singleton	Rectal
CA-2149	240	266	95	109	246	323	116	116	162	247	125	134	Singleton	Rectal
CA-2150	293	295	95	109	246	276	116	116	162	195	125	134	Singleton	Rectal
CA-2151	234	287	95	109	254	319	116	124	170	243	134	134	Singleton	Rectal
CA-2152	301	301	112	115	251	284	116	124	166	203	125	134	Singleton	Rectal
CA-2153	231	291	95	109	243	306	116	124	158	230	125	134	Singleton	Rectal
CA-2154	216	228	95	95	269	269	124	124	187	187	130	130	Singleton	Rectal
CA-2155	228	228	95	98	246	269	116	124	162	187	129	130	Singleton	Rectal
CA-2156	219	228	95	98	251	269	116	124	166	187	130	130	Singleton	Rectal
CA-2157	216	228	95	98	246	273	116	124	162	191	130	134	Singleton	Rectal
CA-2158	219	219	95	98	246	246	116	124	162	162	130	130	Singleton	Rectal
CA-2159	200	225	92	95	343	365	120	120	267	289	130	134	Singleton	Rectal
CA-2160	200	203	92	95	246	335	116	128	162	258	130	134	Singleton	Rectal
CA-2161	228	228	95	95	239	239	116	128	154	154	135	156	Singleton	Rectal
CA-2162	209	228	95	95	239	239	116	128	154	154	135	146	Singleton	Rectal
CA-2163	203	203	95	101	239	273	116	120	154	191	132	145	Singleton	Rectal
CA-2164	203	222	95	95	239	265	116	116	154	183	132	145	Singleton	Rectal
CA-2165	203	216	95	101	239	265	116	124	154	183	132	148	Singleton	Rectal
CA-2166	255	255	92	95	234	234	112	112	149	149	129	135	Singleton	Rectal
CA-2167	234	234	92	95	234	246	112	116	149	162	129	135	Singleton	Rectal
CA-2168	228	255	92	95	234	246	112	116	149	162	129	135	Singleton	Rectal
CA-2169	222	231	95	98	246	251	112	112	162	166	134	134	Singleton	Rectal
CA-2170	222	240	95	98	246	251	116	116	162	166	140	140	Singleton	Rectal
CA-2171	231	266	95	95	246	273	112	124	162	191	135	138	Singleton	Rectal
CA-2172	185	206	95	101	234	380	120	124	149	305	134	135	Singleton	Rectal
CA-2173	228	234	95	104	234	258	128	128	149	175	135	145	Singleton	Rectal
CA-2174	190	190	92	95	234	251	124	128	149	166	135	141	Singleton	Rectal
CA-2175	212	240	95	104	362	373	116	116	285	297	129	135	Singleton	Rectal
CA-2176	212	243	95	104	362	380	116	116	285	305	129	135	Singleton	Rectal
CA-2177	212	212	95	104	365	415	116	116	289	343	129	138	Singleton	Rectal
CA-2178	216	222	101	104	273	280	116	124	191	199	130	138	Singleton	Rectal
CA-2179	216	237	92	95	273	273	120	124	191	191	129	143	Singleton	Rectal
CA-2180	252	252	95	104	239	243	120	120	154	158	129	130	Singleton	Rectal
CA-2181	216	255	101	101	239	269	120	124	154	187	134	134	Singleton	Rectal
CA-2182	222	222	101	101	269	284	124	124	187	203	130	130	Singleton	Rectal
CA-2183	203	203	92	92	234	276	120	124	149	195	143	143	Cluster	Rectal
CA-2184	185	203	92	92	234	234	120	120	149	149	138	143	Singleton	Rectal
CA-2185	228	237	95	95	239	239	116	128	154	154	135	146	Singleton	Rectal
CA-2186	206	212	95	95	239	239	116	128	154	154	135	146	Singleton	Rectal
CA-2187	206	206	95	109	239	239	116	128	154	154	135	146	Singleton	Rectal
CA-2188	206	206	95	95	239	239	128	128	154	154	135	135	Singleton	Rectal
CA-2189	206	234	95	95	239	246	116	128	154	162	135	146	Singleton	Rectal
ca-2190	258	261	95	95	239	239	116	128	154	154	135	146	Singleton	Rectal
CA-2191	228	231	95	95	239	239	116	116	154	154	135	146	Singleton	Rectal
CA-2192	231	231	95	95	239	239	116	124	154	154	135	146	Singleton	Rectal
CA-2193	228	240	95	95	239	239	116	124	154	154	135	146	Singleton	Rectal
CA-2194	237	237	95	95	239	239	116	128	154	154	135	135	Singleton	Rectal
CA-2195	228	228	95	95	239	246	116	124	154	154	140	146	Singleton	Rectal
CA-2196	228	255	92	95	234	246	116	116	149	162	135	135	Singleton	Rectal
CA-2197	203	252	95	95	234	246	112	116	149	162	129	140	Singleton	Rectal
CA-2198	222	231	95	95	246	246	112	112	162	162	134	135	Singleton	Rectal
CA-2199	219	231	95	95	246	246	112	116	162	162	134	135	Singleton	Rectal
CA-2200	212	240	95	104	380	380	116	116	305	317	129	135	Singleton	Rectal
CA-2201	216	216	95	95	369	369	116	116	294	294	128	129	Singleton	Rectal
CA-2202	212	219	104	104	291	302	116	116	212	225	129	135	Singleton	Rectal
CA-2203	285	285	95	109	246	246	116	124	162	162	123	134	Singleton	Rectal
CA-2204	234	234	95	109	246	299	116	116	162	221	125	134	Singleton	Rectal
CA-2205	237	237	95	95	246	299	116	124	162	221	125	134	Singleton	Rectal
CA-2206	285	285	95	95	299	299	116	124	221	221	125	134	Singleton	Rectal
CA-2207	222	277	95	109	246	246	116	124	162	162	125	125	Singleton	Rectal
CA-2208	246	287	95	109	246	306	124	124	162	230	125	134	Singleton	Rectal
CA-2209	307	322	95	109	246	306	116	124	162	230	125	134	Singleton	Rectal
CA-2210	246	293	95	109	246	351	116	124	162	274	125	134	Singleton	Rectal
CA-2211	237	277	95	112	246	302	116	124	162	225	125	134	Singleton	Rectal
CA-2212	234	287	95	95	246	291	124	124	162	212	125	125	Singleton	Rectal
CA-2213	234	234	95	109	246	291	116	124	162	212	125	125	Singleton	Rectal
CA-2214	234	295	95	95	246	291	116	116	162	212	125	134	Singleton	Rectal
CA-2215	266	304	95	109	288	295	116	124	208	217	125	134	Singleton	Rectal
CA-2216	261	285	95	109	246	288	116	124	162	208	125	134	Singleton	Rectal
CA-2217	225	304	95	109	246	288	116	124	162	208	125	134	Singleton	Rectal
CA-2218	237	237	95	109	246	295	116	124	162	217	125	134	Singleton	Rectal
CA-2219	234	269	95	109	246	323	116	124	162	247	125	125	Singleton	Rectal
CA-2220	234	269	95	109	246	319	116	116	162	243	125	125	Singleton	Rectal
CA-2221	279	282	95	112	246	284	116	124	162	203	125	125	Singleton	Rectal
CA-2222	237	291	95	109	246	284	116	124	162	203	125	125	Singleton	Rectal
CA-2224	225	285	95	109	246	284	116	124	162	203	125	134	Singleton	Rectal
CA-2226	237	282	109	109	246	284	116	124	162	203	125	158	Singleton	Rectal
CA-2227	263	282	109	109	246	246	116	124	162	162	123	134	Singleton	Rectal
CA-2228	216	228	95	98	243	251	116	124	158	166	130	130	Singleton	Rectal
CA-2229	216	228	95	98	251	269	116	124	166	187	130	130	Singleton	Rectal
CA-2230	228	228	95	98	269	273	116	124	187	191	130	130	Singleton	Rectal
CA-2231	216	216	95	98	246	269	120	124	162	187	130	130	Singleton	Rectal
CA-2232	212	225	95	98	246	269	116	128	162	187	130	130	Singleton	Rectal
CA-2233	222	228	95	98	246	276	116	124	162	195	130	130	Singleton	Rectal
CA-2234	216	216	98	98	246	265	116	124	162	183	130	130	Singleton	Rectal
CA-2235	228	228	98	98	246	265	116	124	162	183	126	130	Singleton	Rectal
CA-2236	234	234	95	98	246	265	116	124	162	183	130	138	Singleton	Rectal
CA-2237	228	228	95	98	265	269	116	124	183	187	130	130	Singleton	Rectal
CA-2238	216	231	95	98	265	269	116	124	183	187	130	130	Singleton	Rectal
CA-2239	216	228	95	98	246	262	116	124	162	178	122	130	Singleton	Rectal

## Sheet: C. parapsilosis
Genotype Code	CP-1	CP-1	CP-6	CP-6	CP-4a	CP-4a	B	B	Type of genotype	Isolate Source
CP-001	242	245	269	300	329	329	127	137	Singleton	Blood
CP-002	242	245	300	300	329	332	131	137	Singleton	Blood
CP-004	242	245	300	300	329	332	129	139	Cluster	Rectal-Blood
CP-005	242	245	300	300	329	357	129	139	Singleton	Blood
CP-006	242	245	300	300	329	329	129	129	Singleton	Blood
CP-007	242	245	300	300	332	351	129	139	Singleton	Blood
CP-008	242	245	269	300	329	329	139	143	Singleton	Blood
CP-009	239	242	283	300	329	345	127	139	Singleton	Blood
CP-011	242	242	283	300	300	369	127	139	Singleton	Blood
CP-012	242	245	292	306	325	325	139	139	Singleton	Blood
CP-013	245	248	300	333	267	291	109	129	Singleton	Blood
CP-014	242	242	273	294	348	378	129	129	Singleton	Blood
CP-016	239	242	289	315	310	310	129	129	Singleton	Blood
CP-019	224	245	317	317	332	332	129	129	Singleton	Blood
CP-022	224	245	269	317	300	313	129	129	Singleton	Rectal
CP-023	224	245	269	317	300	300	129	129	Cluster	Rectal-Abdominal-Blood
CP-025	224	245	269	317	300	306	129	129	Cluster	Blood
CP-026	224	245	269	317	288	300	129	129	Singleton	Blood
CP-030	224	245	317	317	300	319	129	129	Singleton	Blood
CP-031	224	245	317	317	300	300	129	129	Cluster	Rectal-Blood
CP-032	224	245	317	317	300	325	129	129	Singleton	Blood
CP-033	224	245	317	317	300	303	129	129	Cluster	Blood
CP-034	224	245	317	317	300	329	129	129	Singleton	Blood
CP-039	224	245	269	269	300	300	129	129	Cluster	Blood
CP-040	224	245	269	333	300	300	129	129	Singleton	Blood
CP-043	224	245	292	292	300	300	129	129	Cluster	Rectal-Blood
CP-044	224	245	269	292	300	325	129	129	Singleton	Blood
CP-045	224	224	269	292	300	300	129	129	Singleton	Blood
CP-046	245	245	269	321	300	300	129	145	Singleton	Blood
CP-047	245	245	269	317	300	300	129	145	Singleton	Abdominal
CP-048	224	245	289	309	300	300	129	129	Singleton	Blood
CP-049	242	245	317	317	300	323	129	129	Singleton	Blood
CP-051	224	245	269	269	300	300	147	149	Singleton	Blood
CP-053	224	245	303	303	303	306	131	131	Singleton	Blood
CP-054	224	245	309	309	303	303	131	131	Singleton	Blood
CP-055	224	245	303	303	303	329	129	129	Singleton	Blood
CP-056	224	245	303	303	303	303	129	129	Cluster	Rectal-Abdominal-Blood
CP-057	224	245	303	321	303	303	129	129	Singleton	Blood
CP-059	224	245	303	303	303	303	129	131	Cluster	Rectal-Blood
CP-060	245	245	303	303	303	303	129	129	Singleton	Blood
CP-061	224	270	269	321	300	303	129	129	Singleton	Blood
CP-062	245	254	267	269	291	294	113	129	Singleton	Blood
CP-063	245	245	267	269	291	294	113	129	Cluster	Rectal-Abdominal-Blood
CP-064	245	251	267	269	291	294	113	129	Singleton	Blood
CP-065	245	245	267	269	294	294	113	129	Cluster	Rectal-Blood
CP-066	245	245	267	269	291	291	113	129	Cluster	Rectal-Abdominal-Blood
CP-072	245	245	286	292	329	329	127	129	Cluster	Rectal-Blood
CP-075	245	245	286	306	300	300	127	127	Singleton	Blood
CP-078	245	245	303	303	300	300	129	129	Singleton	Blood
CP-079	245	267	286	303	300	300	127	129	Singleton	Blood
CP-082	245	245	269	273	267	281	96	96	Singleton	Blood
CP-085	245	245	317	317	325	325	127	127	Cluster	Blood
CP-086	245	245	317	317	325	357	127	127	Singleton	Blood
CP-087	245	245	317	317	325	342	127	127	Cluster	Rectal-Blood
CP-089	245	245	317	317	325	342	125	127	Singleton	Blood
CP-091	251	251	317	317	325	325	127	127	Singleton	Blood
CP-092	251	251	317	317	325	329	127	127	Singleton	Blood
CP-093	248	265	317	317	325	332	127	127	Singleton	Blood
CP-094	248	265	317	317	325	325	127	127	Cluster	Rectal-Abdominal-Blood
CP-095	248	265	317	324	325	329	127	127	Singleton	Blood
CP-097	248	265	321	321	325	325	113	127	Singleton	Blood
CP-098	245	248	303	336	342	345	127	127	Singleton	Blood
CP-100	248	248	286	289	371	386	125	139	Singleton	Blood
CP-101	242	242	259	262	240	240	147	147	Singleton	Blood
CP-102	242	242	259	259	240	240	147	147	Singleton	Blood
CP-103	242	242	259	259	240	240	145	147	Singleton	Blood
CP-104	224	242	259	259	240	240	147	147	Singleton	Blood
CP-105	242	245	259	265	240	240	147	160	Singleton	Blood
CP-107	242	245	294	294	240	240	147	152	Singleton	Blood
CP-108	224	245	259	275	240	240	147	166	Singleton	Blood
CP-111	239	245	265	281	240	240	127	133	Cluster	Rectal-Blood
CP-113	239	245	265	281	240	240	133	133	Cluster	Rectal-Abdominal-Blood
CP-114	245	245	265	281	240	240	127	133	Singleton	Blood
CP-116	239	245	265	265	210	240	133	133	Singleton	Blood
CP-117	239	245	265	265	240	240	133	133	Cluster	Rectal-Abdominal-Blood
CP-119	239	245	265	265	240	250	133	133	Singleton	Blood
CP-121	239	245	265	265	240	240	131	133	Cluster	Blood
CP-122	245	245	265	265	240	240	131	133	Cluster	Blood
CP-123	239	239	265	265	240	240	133	133	Singleton	Blood
CP-124	239	239	265	265	240	240	127	133	Singleton	Blood
CP-125	239	245	269	283	240	240	133	133	Singleton	Blood
CP-126	242	245	265	265	240	240	133	133	Singleton	Blood
CP-127	242	245	265	273	240	285	104	133	Singleton	Blood
CP-129	239	242	265	281	240	240	133	135	Singleton	Blood
CP-130	239	242	265	283	240	240	127	133	Singleton	Blood
CP-131	239	248	265	265	240	240	133	135	Cluster	Blood
CP-132	239	248	265	281	240	240	127	135	Singleton	Blood
CP-135	239	245	265	281	206	240	127	135	Singleton	Blood
CP-136	208	245	306	306	240	256	133	133	Singleton	Blood
CP-137	208	242	286	306	243	256	133	133	Singleton	Blood
CP-139	221	262	267	286	240	240	149	149	Singleton	Blood
CP-140	221	262	267	286	240	240	149	152	Singleton	Blood
CP-141	221	262	267	267	240	240	149	149	Singleton	Blood
CP-142	262	262	267	269	240	240	149	152	Singleton	Blood
CP-145	242	242	254	267	256	256	145	145	Cluster	Blood
CP-146	242	242	254	267	256	256	143	145	Singleton	Blood
CP-148	242	245	248	254	214	256	145	145	Singleton	Blood
CP-155	242	245	275	275	240	240	145	145	Singleton	Blood
CP-157	242	245	273	292	281	281	104	104	Cluster	Blood
CP-158	242	245	292	292	281	281	104	104	Singleton	Blood
CP-161	242	242	273	273	285	285	104	104	Cluster	Rectal-Blood
CP-162	242	242	273	275	285	285	104	104	Cluster	Rectal-Blood
CP-165	234	242	273	273	285	285	104	104	Singleton	Blood
CP-166	242	242	273	273	291	291	104	104	Singleton	Rectal
CP-170	242	242	256	273	267	300	104	104	Singleton	Blood
CP-171	234	234	275	283	281	281	104	104	Singleton	Blood
CP-172	234	234	283	283	281	281	104	104	Singleton	Blood
CP-174	224	245	269	317	303	303	129	129	Singleton	Blood
CP-175	224	245	269	321	300	300	129	129	Singleton	Blood
CP-176	224	245	269	333	300	303	129	129	Singleton	Blood
CP-177	224	245	269	317	325	325	129	129	Cluster	Blood
CP-179	251	251	292	294	300	300	127	129	Singleton	Blood
CP-180	224	245	303	303	303	319	129	129	Singleton	Blood
CP-181	224	245	303	303	319	325	129	129	Singleton	Blood
CP-182	224	245	275	306	306	306	129	129	Singleton	Blood
CP-183	224	224	269	317	300	300	129	129	Singleton	Blood
CP-184	245	245	317	317	325	345	127	127	Singleton	Blood
CP-185	212	242	286	286	281	285	104	104	Singleton	Blood
CP-186	242	245	289	289	281	281	104	104	Singleton	Blood
CP-187	242	245	289	289	310	351	129	143	Singleton	Blood
CP-188	242	242	283	300	329	345	127	139	Singleton	Blood
CP-189	242	245	283	283	371	375	127	139	Singleton	Blood
CP-190	224	245	321	321	300	303	129	129	Singleton	Blood
CP-191	224	245	269	317	300	300	129	131	Cluster	Rectal-Blood
CP-192	242	245	321	321	325	351	127	127	Singleton	Blood
CP-193	242	245	317	317	325	325	127	127	Cluster	Abdominal-Blood
CP-194	248	265	317	317	348	357	127	127	Singleton	Blood
CP-195	245	245	273	292	281	281	104	104	Singleton	Blood
CP-201	224	245	303	306	303	303	129	129	Singleton	Blood
CP-230	242	242	265	281	243	243	96	133	Singleton	Rectal
CP-245	234	234	273	283	281	281	104	104	Singleton	Abdominal
CP-247	242	242	273	273	281	285	104	104	Singleton	Rectal
CP-248	242	242	273	275	281	285	104	104	Cluster	Blood
CP-262	242	242	256	256	237	237	125	127	Singleton	Blood
CP-265	245	245	289	312	310	310	129	131	Singleton	Blood
CP-267	224	245	303	309	303	303	129	129	Singleton	Blood
CP-268	224	245	303	303	276	276	129	129	Singleton	Blood
CP-269	239	242	265	281	240	243	127	133	Singleton	Blood
CP-270	221	262	267	267	240	240	152	152	Singleton	Blood
CP-275	242	245	312	312	310	310	131	131	Singleton	Blood
CP-287	224	245	269	317	300	303	129	129	Cluster	Rectal-Abdominal
CP-294	224	245	269	292	300	300	129	129	Cluster	Rectal-Blood
CP-316	242	245	283	300	325	325	127	127	Singleton	Blood
CP-317	242	245	283	300	325	325	127	139	Singleton	Abdominal
CP-328	239	245	265	265	240	243	133	133	Singleton	Blood
CP-340	242	242	267	267	240	240	145	145	Singleton	Blood
CP-369	245	245	286	286	329	345	129	129	Singleton	Blood
CP-370	242	242	300	300	329	345	117	117	Singleton	Blood
CP-371	242	242	273	273	227	285	104	104	Singleton	Blood
CP-377	245	245	317	317	342	342	127	127	Singleton	Blood
CP-383	248	248	269	297	281	281	129	129	Singleton	Abdominal
CP-395	242	242	289	289	243	243	109	109	Singleton	Abdominal
CP-396	224	245	303	306	303	303	129	131	Singleton	Blood
CP-397	242	245	283	317	323	323	127	127	Singleton	Blood
CP-398	242	245	300	315	291	332	129	139	Singleton	Blood
CP-399	242	245	269	269	313	339	127	139	Singleton	Blood
CP-407	224	245	289	289	300	300	129	129	Singleton	Blood
CP-408	242	245	283	317	329	329	127	127	Singleton	Blood
CP-409	262	262	267	267	240	240	149	149	Singleton	Blood
CP-410	242	242	256	259	240	240	147	147	Singleton	Blood
CP-411	242	245	292	300	281	281	104	104	Singleton	Blood
CP-412	242	242	275	275	281	281	104	104	Cluster	Rectal-Blood
CP-419	242	245	273	273	285	285	145	145	Singleton	Rectal
CP-421	245	245	317	317	342	345	127	127	Singleton	Blood
CP-423	245	245	254	267	256	256	145	145	Singleton	Blood
CP-429	242	245	300	300	329	415	129	129	Singleton	Blood
CP-436	224	239	269	317	300	300	129	129	Singleton	Blood
CP-437	245	248	303	309	319	339	125	129	Singleton	Blood
CP-438	224	248	303	303	319	332	129	129	Singleton	Blood
CP-439	242	242	286	294	336	351	129	129	Singleton	Blood
CP-440	245	248	286	300	243	303	127	129	Singleton	Blood
CP-441	242	245	300	309	325	363	127	127	Singleton	Abdominal
CP-456	242	245	283	283	325	325	139	139	Cluster	Rectal-Blood
CP-467	242	242	259	259	250	259	131	131	Singleton	Rectal
CP-482	242	245	283	317	325	325	127	127	M	Rectal-Blood
CP-484	242	242	292	292	240	259	109	109	Singleton	Blood
CP-485	245	245	283	306	294	297	129	129	Singleton	Blood
CP-521	242	248	312	312	310	310	129	129	Singleton	Blood
CP-525	245	248	303	303	306	306	129	129	Singleton	Blood
CP-531	245	245	286	292	329	360	127	127	Singleton	Blood
CP-533	242	245	300	303	329	329	129	139	Singleton	Rectal
CP-540	242	245	317	317	325	351	127	127	Singleton	Rectal
CP-550	242	242	273	273	281	281	104	104	Cluster	Rectal
CP-562	242	245	300	300	329	332	139	139	Singleton	Rectal
CP-566	239	245	265	294	240	240	127	133	Singleton	Rectal
CP-567	239	245	265	267	240	240	133	133	Singleton	Rectal
CP-568	242	245	265	269	332	332	127	127	Singleton	Rectal
CP-569	242	245	269	324	329	329	127	139	Singleton	Rectal
CP-570	242	245	283	336	325	329	127	127	Singleton	Rectal
CP-571	242	245	283	283	325	342	127	127	Singleton	Rectal
CP-572	224	245	317	317	319	319	129	131	Singleton	Rectal
CP-573	224	245	275	289	300	300	129	129	Singleton	Rectal
CP-574	245	248	286	286	300	300	129	129	Singleton	Rectal
CP-575	224	245	303	303	276	323	129	129	Singleton	Rectal
CP-577	224	245	336	336	303	303	129	129	Singleton	Rectal
CP-578	245	245	251	321	310	313	129	129	Singleton	Rectal
CP-579	242	245	251	251	310	313	129	129	Singleton	Rectal
CP-580	242	245	251	312	310	316	129	129	Singleton	Rectal
CP-581	239	242	289	312	310	310	129	129	Singleton	Rectal
CP-583	242	245	273	292	281	285	104	104	Singleton	Rectal
CP-584	242	242	259	278	329	329	131	131	Singleton	Rectal
CP-585	242	245	278	278	240	240	145	145	Singleton	Rectal
CP-603	242	245	251	312	310	323	129	129	Singleton	Abdominal
CP-604	245	245	321	321	300	310	129	129	Singleton	Abdominal
CP-605	242	248	312	312	310	313	129	129	Singleton	Abdominal
CP-606	242	242	286	292	281	345	129	129	Singleton	Abdominal
CP-607	245	245	286	286	329	329	127	127	Singleton	Blood
CP-608	221	262	267	267	240	240	147	149	Singleton	Rectal
CP-609	245	248	267	269	291	303	113	129	Singleton	Rectal
CP-610	245	273	267	269	291	294	129	129	Singleton	Rectal
CP-611	245	245	262	267	291	294	113	129	Singleton	Rectal
CP-612	224	245	303	317	300	300	129	129	Singleton	Rectal
CP-613	224	245	306	321	303	303	129	129	Singleton	Rectal
CP-614	242	245	281	317	325	325	129	129	Singleton	Rectal
CP-615	224	245	303	303	306	306	129	129	Cluster	Rectal
CP-616	245	245	317	317	329	369	127	127	Singleton	Rectal
CP-617	245	245	269	300	329	329	127	139	Singleton	Rectal
CP-618	242	245	300	300	329	329	129	139	Singleton	Rectal
CP-619	242	248	289	312	310	310	127	129	Singleton	Rectal
CP-620	242	245	289	292	281	285	129	129	Singleton	Rectal
CP-621	242	242	273	275	285	319	104	104	Singleton	Rectal
CP-622	242	245	275	292	281	281	104	104	Singleton	Rectal
CP-639	245	245	317	317	325	325	129	129	Singleton	Blood
CP-640	242	245	273	275	285	285	104	104	Singleton	Abdominal
CP-641	224	245	303	303	300	323	129	129	Singleton	Rectal
CP-651	245	248	297	303	297	300	129	129	Singleton	Rectal
CP-652	224	245	269	317	279	300	119	129	Singleton	Rectal
CP-653	245	284	267	269	291	294	113	129	Singleton	Rectal
CP-654	245	245	267	275	291	291	113	129	Singleton	Rectal
CP-655	245	245	233	273	380	386	129	131	Singleton	Rectal
CP-656	245	245	286	306	310	316	127	127	Cluster	Rectal
CP-657	245	245	317	317	329	329	127	127	Singleton	Rectal
CP-658	242	242	267	317	300	300	147	149	Singleton	Rectal
CP-661	224	245	269	336	300	300	129	129	Singleton	Abdominal
CP-669	245	248	248	273	325	378	127	127	Singleton	Blood
CP-680	239	248	265	265	240	240	133	133	Singleton	Abdominal
CP-684	242	242	273	292	256	281	104	104	Singleton	Blood
CP-685	224	245	269	294	214	300	129	156	Cluster	Rectal-Blood
CP-688	208	242	306	306	243	243	133	133	Singleton	Rectal
CP-689	239	245	265	273	240	240	133	133	Singleton	Rectal
CP-690	239	248	265	281	243	243	133	160	Singleton	Rectal
CP-691	221	262	273	306	240	240	147	149	Singleton	Rectal
CP-692	245	245	267	303	291	291	113	129	Singleton	Rectal
CP-693	224	245	303	303	306	325	129	129	Singleton	Rectal
CP-695	224	245	269	317	300	303	127	129	Singleton	Rectal
CP-696	224	242	269	327	300	300	129	131	Singleton	Rectal
CP-697	227	245	269	317	319	319	129	129	Singleton	Rectal
CP-698	245	245	286	292	329	329	129	129	Singleton	Rectal
CP-699	245	248	248	248	325	325	127	127	Singleton	Rectal
CP-700	245	248	317	317	325	342	127	127	Singleton	Rectal
CP-701	245	245	297	317	325	398	127	127	Singleton	Rectal
CP-702	242	242	259	259	250	259	108	111	Singleton	Rectal
CP-703	242	242	259	259	250	259	108	108	Singleton	Rectal
CP-704	242	245	273	292	300	386	104	104	Singleton	Rectal
CP-705	242	245	289	289	316	319	104	104	Singleton	Rectal
CP-706	242	242	289	289	281	285	127	129	Singleton	Rectal
CP-716	242	245	317	339	325	325	127	127	Singleton	Blood
CP-717	230	248	273	300	323	323	127	129	Singleton	Blood
CP-718	245	245	269	269	300	300	145	145	Singleton	Blood
CP-740	245	245	269	281	300	300	129	129	Singleton	Blood
CP-741	245	245	297	317	325	342	127	127	Singleton	Blood
CP-743	212	242	273	273	281	285	104	104	Singleton	Blood
CP-759	245	245	259	273	281	285	104	104	Singleton	Rectal
CP-760	242	245	289	289	281	285	104	104	Singleton	Rectal
CP-765	245	245	267	267	291	303	113	129	Singleton	Rectal
CP-766	245	245	239	256	294	294	113	129	Singleton	Rectal
CP-769	248	248	286	300	300	300	127	129	Singleton	Rectal
CP-773	239	245	265	281	240	240	127	135	Singleton	Rectal
CP-796	227	245	286	286	303	303	127	127	Singleton	Blood
CP-797	245	245	256	267	294	294	113	129	Singleton	Blood
CP-800	245	245	317	321	325	342	127	127	Singleton	Rectal
CP-801	245	245	269	269	300	313	129	129	Singleton	Rectal
CP-802	242	245	289	289	281	285	129	129	Singleton	Blood
CP-803	245	248	265	265	243	243	131	131	Singleton	Rectal

## Sheet: C. tropicalis
Genotype code	Ctrm1	Ctrm1	Ctrm10	Ctrm10	Ctrm12	Ctrm12	Ctrm21	Ctrm21	Ctrm24	Ctrm24	Ctrm28	Ctrm28	Type of genotype	Isolate Source
CT-001	361	361	308	330	241	245	332	354	450	452	396	396	Cluster	Blood
CT-002	370	370	308	330	241	253	327	354	450	452	396	396	Cluster	Rectal-Blood
CT-003	370	406	330	330	253	253	332	354	450	450	402	402	Singleton	Blood
CT-004	370	370	302	302	245	245	354	354	450	450	381	399	Singleton	Blood
CT-005	370	370	324	324	256	256	332	332	448	450	379	379	Singleton	Blood
CT-006	370	370	318	318	235	265	329	332	454	454	393	393	Cluster	Rectal-Blood
CT-007	370	370	318	321	235	262	329	332	454	454	393	393	Singleton	Blood
CT-008	370	370	308	308	247	247	329	329	454	454	396	396	Singleton	Blood
CT-009	400	400	314	330	237	245	329	332	450	454	399	406	Singleton	Blood
CT-010	370	397	314	330	237	237	329	332	450	454	406	406	Singleton	Blood
CT-011	417	417	321	330	233	255	327	354	454	454	402	402	Singleton	Blood
CT-012	417	417	321	330	233	255	327	354	450	454	402	402	Singleton	Blood
CT-013	370	417	321	330	255	255	327	354	450	454	402	402	Singleton	Blood
CT-014	411	423	321	321	255	255	331	333	450	450	402	402	Singleton	Blood
CT-015	375	389	321	321	255	255	332	348	448	452	402	402	Singleton	Blood
CT-016	375	375	321	321	255	256	332	348	448	452	402	402	Cluster	Rectal-Blood
CT-017	380	380	321	321	255	255	332	332	448	452	402	402	Singleton	Blood
CT-018	370	370	363	363	239	258	329	333	450	450	396	396	Singleton	Blood
CT-019	370	370	321	369	239	255	328	329	450	450	396	396	Singleton	Blood
CT-020	380	380	321	334	260	260	329	329	450	450	396	396	Cluster	Rectal-Blood
CT-021	380	380	321	334	260	262	329	329	450	450	396	396	Singleton	Blood
CT-022	370	380	321	334	260	260	329	329	450	450	396	396	Singleton	Blood
CT-023	380	380	321	321	260	260	329	354	450	450	396	396	Singleton	Blood
CT-024	370	370	321	321	260	260	329	329	450	450	396	396	Singleton	Blood
CT-025	380	380	321	334	258	260	329	354	450	450	402	402	Singleton	Blood
CT-026	370	438	324	340	260	260	329	354	450	450	402	402	Singleton	Blood
CT-027	370	432	321	360	237	241	na	na	450	450	402	402	Singleton	Blood
CT-028	370	417	321	321	237	241	329	332	450	450	402	402	Singleton	Blood
CT-029	438	438	318	321	237	239	329	329	450	450	402	402	Singleton	Blood
CT-030	370	435	318	321	237	239	329	329	450	450	402	402	Singleton	Blood
CT-031	370	370	321	321	233	233	356	356	450	450	402	402	Cluster	Rectal-Abdominal-Blood
CT-031	321	321	321	321	233	233	356	356	450	450	402	402	Cluster	Rectal-Abdominal-Blood
CT-032	370	391	318	330	251	256	329	356	450	452	402	402	Singleton	Blood
CT-033	375	375	321	334	251	251	356	360	448	450	406	406	Singleton	Blood
CT-034	375	389	321	334	251	251	356	358	448	450	406	406	Singleton	Blood
CT-035	375	389	321	334	237	251	360	360	448	450	406	406	Cluster	Rectal-Blood
CT-036	370	389	321	334	237	251	356	360	448	450	406	406	Singleton	Blood
CT-037	375	389	334	334	237	251	360	360	448	450	409	409	Singleton	Blood
CT-038	408	417	321	321	269	269	329	334	450	450	399	399	Singleton	Abdominal
CT-039	375	389	321	337	237	249	356	374	448	450	406	406	Cluster	Rectal-Blood
CT-040	361	361	330	334	239	243	332	333	444	444	406	406	Singleton	Blood
CT-041	370	414	314	354	239	245	333	334	444	455	399	399	Singleton	Blood
CT-042	391	391	314	337	239	251	333	340	450	450	396	402	Singleton	Blood
CT-043	372	372	337	337	239	239	333	354	450	450	402	402	Singleton	Blood
CT-044	386	397	314	314	237	239	331	333	450	450	396	396	Cluster	Rectal-Abdominal-Blood
CT-045	386	386	314	318	239	243	332	333	450	455	396	402	Singleton	Blood
CT-046	406	406	337	337	237	237	354	354	442	442	402	402	Singleton	Blood
CT-047	375	389	321	334	237	251	356	360	448	450	406	406	Cluster	Rectal-Abdominal
CT-049	380	380	334	334	237	237	356	358	450	450	406	406	Singleton	Blood
CT-066	370	370	318	321	235	235	343	343	450	450	399	399	Cluster	Rectal-Abdominal-Blood
CT-067	370	370	318	321	235	265	329	332	454	454	393	393	Singleton	Abdominal
CT-101	370	372	321	363	237	237	332	335	450	450	402	402	Singleton	Abdominal
CT-104	370	372	321	360	237	237	332	335	450	450	402	402	Cluster	Rectal-Abdominal-Blood
CT-152	386	411	324	354	239	243	332	333	450	452	399	402	Singleton	Blood
CT-157	370	375	314	337	243	245	331	331	448	450	406	406	Cluster	Rectal-Blood
CT-163	321	321	321	321	239	255	329	332	450	450	402	402	Singleton	Blood
CT-164	321	334	321	334	243	243	329	354	450	450	402	402	Singleton	Blood
CT-165	321	330	321	330	233	255	354	354	450	454	402	402	Singleton	Blood
CT-166	417	423	321	330	233	233	327	327	450	450	402	402	Singleton	Blood
CT-167	372	372	321	321	243	243	333	333	442	450	402	402	Cluster	Rectal
CT-188	375	375	321	321	255	255	348	348	452	452	402	402	Singleton	Abdominal
CT-192	375	375	321	334	237	251	356	360	448	450	406	406	Singleton	Rectal
CT-193	417	426	321	330	233	255	327	354	450	454	402	402	Singleton	Abdominal
CT-194	386	389	314	321	237	239	331	333	450	452	396	396	Singleton	Abdominal
CT-195	391	394	314	330	243	255	329	356	448	448	396	396	Singleton	Abdominal
CT-196	372	372	352	358	239	253	333	333	450	452	402	402	Singleton	Abdominal
CT-198	370	460	360	369	237	260	332	354	450	450	402	402	Singleton	Blood
CT-199	372	372	360	363	237	237	332	335	450	450	402	402	Cluster	Rectal-Blood
CT-214	375	389	334	334	237	251	356	360	448	450	406	406	Singleton	Abdominal
CT-225	375	389	321	334	237	251	358	360	448	448	406	406	Singleton	Blood
CT-226	370	370	321	324	235	235	343	345	450	450	399	399	Cluster	Rectal-Blood
CT-227	375	389	321	321	251	251	332	348	448	452	402	402	Singleton	Abdominal
CT-232	370	370	321	321	267	267	332	332	457	457	393	396	Singleton	Abdominal
CT-233	397	411	321	321	245	245	329	333	444	452	396	396	Singleton	Blood
CT-234	372	411	314	321	233	243	331	333	448	450	402	402	Singleton	Rectal
CT-250	375	389	334	334	237	251	360	360	448	448	406	406	Singleton	Rectal
CT-253	375	375	324	324	256	256	332	332	450	452	402	402	Singleton	Blood
CT-254	375	391	321	334	237	251	356	358	448	457	396	396	Singleton	Blood
CT-255	394	438	318	321	237	239	329	329	450	450	402	402	Cluster	Abdominal-Blood
CT-256	380	383	321	321	258	260	329	329	450	450	396	396	Singleton	Blood
CT-257	375	375	321	321	253	255	332	350	450	452	402	402	Singleton	Blood
CT-266	375	375	321	321	255	256	332	348	448	450	402	402	Singleton	Rectal
CT-267	380	389	321	321	255	255	332	332	448	452	402	402	Cluster	Rectal
CT-268	380	380	321	321	251	255	332	332	448	452	402	402	Singleton	Rectal
CT-269	370	370	314	318	253	255	331	360	448	448	402	402	Singleton	Rectal
CT-270	411	417	314	321	243	253	331	333	450	450	402	402	Singleton	Rectal
CT-271	417	417	330	330	255	255	327	354	450	454	402	402	Singleton	Rectal
CT-272	414	417	321	330	255	255	327	354	454	454	402	402	Singleton	Rectal
CT-273	420	423	321	330	233	255	327	354	450	454	402	402	Singleton	Rectal
CT-274	370	386	321	334	260	260	329	329	450	450	396	396	Singleton	Rectal
CT-275	380	386	321	334	260	262	329	329	450	450	396	396	Singleton	Rectal
CT-278	370	435	318	340	239	239	329	332	448	450	402	402	Singleton	Rectal
CT-279	370	397	318	330	237	239	329	331	450	450	393	402	Singleton	Rectal
CT-280	389	389	321	334	237	251	356	360	448	450	406	406	Singleton	Rectal
CT-281	375	375	321	334	237	251	334	356	448	450	406	406	Singleton	Rectal
CT-282	370	370	321	324	235	235	343	343	450	450	399	399	Singleton	Rectal
CT-283	372	378	352	352	237	239	331	356	450	450	402	402	M	Rectal-Blood
CT-285	361	441	330	334	239	243	332	333	444	454	406	406	Singleton	Rectal
CT-295	370	370	318	318	235	235	343	343	450	450	399	399	Singleton	Rectal
CT-296	375	391	321	321	251	251	332	346	448	452	402	402	Singleton	Rectal
CT-297	370	411	321	363	243	275	333	356	452	457	402	402	Singleton	Rectal
CT-298	423	423	318	321	237	239	329	329	450	450	399	399	Singleton	Rectal
CT-299	370	370	321	369	239	241	329	331	450	450	396	396	Singleton	Rectal
CT-300	380	383	321	334	256	260	329	354	450	450	396	396	Singleton	Rectal
CT-301	380	383	321	321	260	260	329	329	450	450	396	396	Singleton	Rectal
CT-302	386	386	314	314	237	243	333	338	450	450	396	396	Singleton	Rectal
CT-303	457	469	360	369	237	260	332	354	450	450	402	402	Singleton	Rectal
CT-304	364	372	321	321	245	245	333	333	442	450	402	402	Singleton	Rectal
CT-305	372	386	321	330	237	255	331	356	444	448	402	402	Singleton	Rectal
CT-306	394	429	314	330	237	245	329	332	450	454	406	406	Singleton	Rectal
CT-307	375	375	321	334	237	237	356	358	448	450	406	406	Singleton	Rectal
CT-308	375	375	334	334	237	251	360	360	448	450	406	406	Singleton	Rectal
CT-309	375	389	321	334	237	251	356	360	448	448	406	406	Singleton	Rectal
CT-310	370	435	308	330	241	253	327	354	450	452	396	396	Singleton	Abdominal
CT-312	370	397	318	330	237	239	329	329	450	450	393	402	Singleton	Abdominal
CT-316	417	417	321	330	233	255	327	336	450	454	402	402	Singleton	Rectal
CT-317	370	370	321	321	237	237	333	333	446	450	389	402	Singleton	Rectal
CT-318	370	394	321	372	237	243	332	332	450	450	396	396	Singleton	Rectal
CT-319	394	394	337	346	237	237	331	332	448	454	396	396	Cluster	Rectal
CT-320	375	389	321	321	255	255	332	348	435	452	402	402	Singleton	Rectal
CT-321	375	389	321	337	237	237	356	374	448	450	406	406	Singleton	Rectal
CT-322	380	389	321	321	255	255	332	332	448	452	399	402	Cluster	Rectal-Blood
CT-331	397	397	318	321	237	239	329	329	450	450	402	402	Singleton	Rectal
CT-332	391	391	314	314	239	239	333	333	450	450	396	396	Singleton	Rectal
CT-333	372	441	352	360	237	239	331	356	444	450	402	402	Singleton	Rectal
CT-334	361	438	330	334	239	243	332	333	444	454	406	406	Singleton	Rectal
CT-335	375	389	321	334	235	251	356	360	448	450	406	406	Singleton	Rectal
CT-336	375	389	321	334	237	251	358	360	448	448	406	406	Singleton	Rectal
CT-337	375	383	321	334	237	249	356	358	450	450	406	406	Singleton	Rectal
CT-338	375	391	321	334	237	251	356	358	448	457	406	406	Singleton	Rectal
CT-339	389	389	321	321	235	235	332	332	448	452	402	402	Singleton	Rectal
CT-340	375	389	321	321	255	255	332	332	448	452	402	402	Singleton	Rectal
CT-341	375	375	321	321	255	255	332	348	448	452	402	402	Singleton	Rectal
CT-342	370	370	314	321	235	235	343	343	450	450	399	399	Singleton	Rectal
CT-343	402	402	321	321	237	237	332	332	450	450	387	402	Singleton	Rectal
CT-344	408	408	321	321	237	237	332	332	450	450	387	402	Singleton	Rectal
CT-345	370	380	321	346	237	245	333	354	450	450	399	402	Singleton	Rectal
CT-346	372	372	321	321	239	239	333	333	448	450	379	402	Singleton	Rectal
CT-347	372	411	314	321	233	243	331	333	448	450	399	402	Singleton	Rectal
CT-348	397	402	314	314	237	239	331	333	450	450	396	396	Singleton	Rectal
CT-350	389	389	321	321	255	255	332	332	448	452	402	402	Singleton	Blood
CT-364	397	466	314	330	237	237	329	332	450	454	399	399	Singleton	Abdominal
CT-366	408	408	321	321	241	241	332	332	450	450	399	399	Singleton	Blood
CT-367	375	389	321	321	255	256	332	348	448	452	402	402	Singleton	Blood
CT-368	375	391	321	337	237	249	356	358	450	450	406	406	Singleton	Blood
CT-369	367	414	321	321	237	253	333	333	450	452	399	399	Singleton	Rectal
CT-370	370	372	366	366	237	237	332	335	450	450	402	402	Singleton	Rectal
CT-371	400	400	321	321	237	237	332	332	450	450	387	402	Singleton	Rectal
CT-372	375	389	321	321	255	255	332	348	452	452	402	402	Singleton	Rectal
CT-373	378	389	321	334	237	251	356	360	448	450	406	406	Singleton	Rectal
CT-374	375	375	334	334	237	247	354	360	448	450	406	406	Singleton	Rectal
CT-375	375	383	321	334	237	249	356	358	448	450	406	406	Singleton	Rectal
CT-376	370	389	352	354	239	239	331	354	450	450	402	402	Singleton	Rectal
CT-378	380	380	321	381	260	260	329	329	450	450	396	396	Singleton	Rectal
CT-379	380	380	321	334	245	260	329	354	450	450	396	396	Singleton	Blood
CT-380	372	372	352	372	239	239	331	356	444	450	402	402	Singleton	Rectal
CT-381	375	378	321	321	255	256	332	348	448	452	402	402	Singleton	Rectal
CT-382	397	414	321	321	245	245	329	333	452	452	396	396	Singleton	Rectal
